# Supplementary material for: Integrated gene network analysis sheds light on understanding the progression of Osteosarcoma
Source: Front Med (Lausanne). 2023 Apr 4;10:1154417. doi: 10.3389/fmed.2023.1154417 (PMC10110863; doi:10.3389/fmed.2023.1154417)
Supplement: Supplementary file 1 [file Data_Sheet_1.xlsx]

## Sheet: Fold
Biological process	Fold enrichment	p-value
Regulation of cell cycle	25.5497	0.495378
Apoptosis	3.32675	1
Signal transduction	2.58073	0.0341001
Cell communication	2.53917	0.0832756
Regulation of nucleobase, nucleoside, nucleotide and nucleic acid metabolism	1.7963	1
Protein metabolism	1.10097	1
Energy pathways	-2.23114	1
Metabolism	-2.29945	1
Nuclear organization and biogenesis	-100	1
Pyrimidine salvage	-100	1
Regulation of endocytosis	-100	1
Regulation of metabolism	-100	1
Reproduction	-100	1
Amino acid transport	-100	1
Neurotransmitter transport	-100	1
Muscle development	-100	1
Vasodilation	-100	1
Steroid hormone receptor signaling pathway	-100	1
Cell death	-100	1
Peroxisome organization and biogenesis	-100	1
Nucleotide-sugar transport	-100	1
Vitamin/cofactor transport	-100	1
ER organization and biogenesis	-100	1
Morphogenesis	-100	1
Protein transport	-100	1
Steroid metabolism	-100	1
Vesicle docking	-100	1
Synaptic vesicle transport	-100	1
Lymphocyte proliferation	-100	1
Transmembrane receptor protein tyrosine kinase signaling pathway	-100	1
CGMP-mediated signaling	-100	1
CAMP-mediated signaling	-100	1
Intercellular junction assembly and/or maintenance	-100	1
Cell organization and biogenesis	-100	1
Cell recognition	-100	1
Meiosis	-100	1
Regulation of enzyme activity	-100	1
Development	-100	1
Electron transport	-100	1
Calcium-mediated signaling	-100	1
Embryonic development	-100	1
Mitosis	-100	1
Chemosensory behavior	-100	1
Lymphocyte activation	-100	1
Skeletal development	-100	1
Muscle contraction	-100	1
Intracellular signaling cascade	-100	1
Protein targeting	-100	1
Ribosome biogenesis and assembly	-100	1
Protein localization	-100	1
Mitochondrion organization and biogenesis	-100	1
Extracellular structure organization and biogenesis	-100	1
Phosphoinositide-mediated signaling	-100	1
Cell activation	-100	1
Blood vessel development	-100	1
Learning and/or memory	-100	1
Cell fate commitment	-100	1
Vitamin metabolism	-100	1
Cellular process	-100	1
Coenzyme and prosthetic group metabolism	-100	1
Regulation of development	-100	1
Vesicle organization and biogenesis	-100	1
Plasma membrane organization and biogenesis	-100	1
Regulation of membrane potential	-100	1
G-protein signaling, coupled to cyclic nucleotide second messenger	-100	1
Regulation of behavior	-100	1
Locomotory behavior	-100	1
Gonad development	-100	1
Humoral immune response	-100	1
Hormone secretion	-100	1
Translation	-100	1
Regulation of viral life cycle	-100	1
Regulation of exocytosis	-100	1
Spindle assembly	-100	1
Regulation of hormone secretion	-100	1
Antigen presentation	-100	1
Gene silencing	-100	1
Regulation of protein kinase activity	-100	1
Signal complex formation	-100	1
Golgi organization and biogenesis	-100	1
Glycoprotein metabolism	-100	1
Reproductive physiological process	-100	1
DNA metabolism	-100	1
Innate immune response	-100	1
Biological_process	-100	1
Lipoprotein metabolism	-100	1
Cell homeostasis	-100	1
Regulation of cellular process	-100	1
Behavior	-100	1
Secretory pathway	-100	1
Antigen receptor-mediated signaling pathway	-100	1
Reproductive behavior	-100	1
Carbohydrate mediated signaling	-100	1
Regulation of immune response	-100	1
Regulation of gene expression, epigenetic	-100	1
Fatty acid metabolism	-100	1
Regulation of cell growth	-100	1
Regulation of coagulation	-100	1
Endosome transport	-100	1
Ion transport	-100	1
Regulation of circadian rhythm	-100	1
Cell cycle	-100	1
Regulation of biological process	-100	1
Protein folding	-100	1
Bone remodeling	-100	1
Synaptic transmission	-100	1
G-protein coupled receptor protein signaling pathway	-100	1
Cell adhesion	-100	1
Cytokine and chemokine mediated signaling pathway	-100	1
Cell motility	-100	1
Peptide metabolism	-100	1
Cell-cell adhesion	-100	1
Cytoskeleton organization and biogenesis	-100	1
Negative regulation of enzyme activity	-100	1
Lipid transport	-100	1
Lipid storage	-100	1
Regulation of physiological process	-100	1
Carbohydrate metabolism	-100	1
Vesicle-mediated transport	-100	1
Cell growth and/or maintenance	-100	1
Biological_process unknown	-100	1
Transport	-100	1
RNA metabolism	-100	1
Neurotransmitter metabolism	-100	1
Regulation of blood pressure	-100	1
Anti-apoptosis	-100	1
Physiological process	-100	1
Synapse organization and biogenesis	-100	1
Proteolysis and peptidolysis	-100	1
Purine salvage	-100	1
Regulation of cell proliferation	-100	1
Homeostasis	-100	1
Amino acid and derivative metabolism	-100	1
Aldehyde metabolism	-100	1
Immune response	-100	1
Mitochondrial transport	-100	1
Nucleobase, nucleoside, nucleotide and nucleic acid transport	-100	1
Wound healing	-100	1
Immune cell migration	-100	1
TRNA aminoacylation	-100	1
Regulation of translation	-100	1
Cell migration	-100	1
Lipid metabolism	-100	1
Regulation of cell shape	-100	1
Lysosome organization and biogenesis	-100	1
Chromosome organization and biogenesis	-100	1
Regulation of transport	-100	1
Chromosome segregation	-100	1
Inflammatory response	-100	1
Cell-matrix adhesion	-100	1
Hormone mediated signaling	-100	1
Transcription	-100	1
Cell surface receptor linked signal transduction	-100	1
Cellular defense response	-100	1
Microtubule-based process	-100	1
Cell maturation	-100	1
Cytoskeletal anchoring	-100	1
DNA repair	-100	1
Hemopoiesis	-100	1
Protein modification	-100	1
Xenobiotic metabolism	-100	1
Cellular morphogenesis	-100	1
Osmoregulation	-100	1
Complement activation	-100	1
Hormone metabolism	-100	1
Cell differentiation	-100	1
Cell proliferation	-100	1
Drug metabolism	-100	1
Cell-cell signaling	-100	1
Regulation of signal transduction	-100	1
Enzyme linked receptor protein signaling pathway	-100	1
RNA localization	-100	1
Cellular morphogenesis during differentiation	-100	1
Cell development	-100	1
DNA replication	-100	1
Neurogenesis	-100	1
Organogenesis	-100	1
Glycosaminoglycan metabolism	-100	1

## Sheet: Chart
Biological process	Percentage of genes	p-value	p = 0.05 reference
Signal transduction	56	1.46724	1.30103
Cell communication	52	1.07948	1.30103
Regulation of cell cycle	8	0.305064	1.30103
Regulation of nucleobase, nucleoside, nucleotide and nucleic acid metabolism	28	0	1.30103
Apoptosis	4	0	1.30103
Protein metabolism	8	0	1.30103
Energy pathways	4	0	1.30103
Metabolism	4	0	1.30103

## Sheet: Biological process
Dataset: Genes
Enrichment analysis: Biological process
Number of genes in the dataset: 25
Number of genes in the dataset (which are available in Biological process database) :25
Number of genes in background: 18124
						Corrected p-values
Biological process	No. of genes in the dataset	No.of genes in the background dataset	Percentage of genes	Fold enrichment	P-value (Hypergeometric test)	Bonferroni method	BH method	Q-value (Storey-Tibshirani method)	Mapped gene names
Signal transduction	14	3934	56	2.58073	0.000191574	0.0341001	0.0341001	0.22807	CCND1; CDK4; VEGFA; CDKN2A; SRC; CHEK2; ERBB2; CD44; CCNE1; PLK1; CDC6; AURKA; CCNB2; TNFSF11;
Cell communication	13	3713	52	2.53917	0.00046784	0.0832756	0.0416378	0.278483	CCND1; CDK4; VEGFA; CDKN2A; CHEK2; ERBB2; CD44; CCNE1; PLK1; CDC6; AURKA; CCNB2; TNFSF11;
Regulation of cell cycle	2	57	8	25.5497	0.00278302	0.495378	0.165126	1	CHEK2; CCNG1;
Regulation of nucleobase, nucleoside, nucleotide and nucleic acid metabolism	7	2828	28	1.7963	0.0825065	1	1	1	TP53; STAT3; RB1; FOS; MYCN; E2F2; MCM5;
Apoptosis	1	220	4	3.32675	0.263264	1	1	1	TP53;
Protein metabolism	2	1323	8	1.10097	0.553904	1	1	1	MDM2; MMP2;
Energy pathways	1	1633	4	0.448201	0.905787	1	1	1	SIRT1;
Metabolism	1	1683	4	0.434886	0.912679	1	1	1	SIRT1;
