# Supplementary material for: Integrated gene network analysis sheds light on understanding the progression of Osteosarcoma
Source: Front Med (Lausanne). 2023 Apr 4;10:1154417. doi: 10.3389/fmed.2023.1154417 (PMC10110863; doi:10.3389/fmed.2023.1154417)
Supplement: Supplementary file 2 [file Data_Sheet_2.xlsx]

## Sheet: Fold
Molecular function	Fold enrichment	p-value
Kinase binding	90.9849	0.0485181
Kinase regulator activity	63.3059	0.101689
Kinase activity	52.2454	1
Deacetylase activity	52.2454	1
Protein-tyrosine kinase activity	19.257	1
Transmembrane receptor protein tyrosine kinase activity	13.0683	1
Protein serine/threonine kinase activity	7.24686	1
Metallopeptidase activity	7.24639	1
Growth factor activity	6.65356	1
Receptor binding	5.67365	1
Transcription factor activity	4.31206	1
Protein binding	4.02152	1
DNA binding	2.22729	1
Receptor activity	2.02753	1
Ubiquitin-specific protease activity	1.94148	1
Transcription regulator activity	-1.13669	1
Glucosyltransferase activity	-100	1
Immunoglobulin receptor activity	-100	1
Exonuclease activity	-100	1
CoA-ligase activity	-100	1
Ubiquitin binding	-100	1
Metal ion binding	-100	1
Structural constituent of myelin sheath	-100	1
DNA ligase activity	-100	1
Extracellular matrix binding	-100	1
RNA methyltransferase activity	-100	1
Sulfotransferase activity	-100	1
Protein kinase activity	-100	1
Protein serine/threonine phosphatase activity	-100	1
Protein tyrosine phosphatase activity	-100	1
Receptor signaling protein tyrosine kinase activity	-100	1
Receptor signaling protein tyrosine phosphatase activity	-100	1
Lipid binding	-100	1
Antioxidant activity	-100	1
Ligand-gated ion channel activity	-100	1
CoA-transferase activity	-100	1
Histone binding	-100	1
Sugar-phosphatase activity	-100	1
Regulator of G-protein signaling activity	-100	1
Cofactor binding	-100	1
Peroxidase activity	-100	1
Fucosyltransferase activity	-100	1
GTPase regulator activity	-100	1
Guanylate cyclase activity	-100	1
Glutathione transferase activity	-100	1
Chemokine activity	-100	1
Signal transducer activity	-100	1
Phosphorylase activity	-100	1
Amidinotransferase activity	-100	1
Racemase and epimerase activity	-100	1
GTP binding	-100	1
Galactosidase activity	-100	1
Vitamin binding	-100	1
Lipid phosphatase activity	-100	1
Growth factor binding	-100	1
Storage protein	-100	1
Carbohydrate binding	-100	1
Inward rectifier channel	-100	1
Receptor regulator activity	-100	1
Phosphoprotein phosphatase activity	-100	1
Nucleocytoplasmic transporter activity	-100	1
MRNA binding	-100	1
Complement binding	-100	1
Nucleic acid binding	-100	1
Polysaccharide binding	-100	1
Immunoglobulin binding	-100	1
Coreceptor activity	-100	1
Peptide transporter activity	-100	1
Steroid binding	-100	1
Nucleotide binding	-100	1
Protein translocase activity	-100	1
Signal peptidase activity	-100	1
Endonuclease activity	-100	1
Catalase activity	-100	1
Pre-mRNA splicing factor activity	-100	1
Carrier activity	-100	1
Cytokine binding	-100	1
Coenzyme binding	-100	1
Endopeptidase activity	-100	1
TRNA ligase activity	-100	1
Vitamin or cofactor transporter activity	-100	1
Ubiquitin-like-protein-specific protease activity	-100	1
NADP binding	-100	1
Amine transporter activity	-100	1
Protein channel activity	-100	1
Glycosaminoglycan binding	-100	1
Antiporter activity	-100	1
G-protein-coupled receptor binding	-100	1
Protein-hormone receptor activity	-100	1
FAD binding	-100	1
Pattern recognition receptor activity	-100	1
Protease activator activity	-100	1
Apoptotic protease activator activity	-100	1
Structural constituent of chromatin	-100	1
Anion channel activity	-100	1
DNA topoisomerase activity	-100	1
RNA-directed DNA polymerase activity	-100	1
Neurotransmitter transporter activity	-100	1
Intracellular transporter activity	-100	1
Lipoprotein receptor activity	-100	1
Transferase activity, transferring aldehyde or ketonic groups	-100	1
Sialyltransferase activity	-100	1
Receptor signaling protein activity	-100	1
Sterol transporter activity	-100	1
Nuclease activity	-100	1
Superoxide dismutase activity	-100	1
Amino acid transporter activity	-100	1
Structural constituent of nuclear pore	-100	1
Protein domain specific binding	-100	1
Caspase activator activity	-100	1
Steroid hormone receptor activity	-100	1
Dipeptidase activity	-100	1
Nucleotide-sugar transporter activity	-100	1
Neurotransmitter receptor activity	-100	1
Spliceosomal catalysis	-100	1
Transcription cofactor activity	-100	1
Clathrin binding	-100	1
Oxidative phosphorylation uncoupler activity	-100	1
Mannosyltransferase activity	-100	1
Protein transporter activity	-100	1
Calcium ion binding	-100	1
Receptor signaling complex scaffold activity	-100	1
Defense/immunity protein activity	-100	1
Lipase activity	-100	1
Aldehyde dehydrogenase activity	-100	1
Hydro-lyase activity	-100	1
Ligand-dependent nuclear receptor activity	-100	1
Lipid transporter activity	-100	1
Cytoskeletal anchoring activity	-100	1
G-protein coupled receptor activity	-100	1
Glucosidase activity	-100	1
Extracellular matrix structural constituent	-100	1
Lyase activity	-100	1
RNA binding	-100	1
DNA repair protein	-100	1
Binding	-100	1
Methyltransferase activity	-100	1
GTPase activity	-100	1
Water channel activity	-100	1
ATP binding	-100	1
Carboxy-lyase activity	-100	1
Alkaline phosphatase activity	-100	1
Enzyme activator activity	-100	1
Ribonuclease activity	-100	1
Amylase activity	-100	1
Aminomethyltransferase activity	-100	1
Catalytic activity	-100	1
ATPase activity	-100	1
Translation regulator activity	-100	1
Oxidoreductase activity	-100	1
GTPase activator activity	-100	1
Transferase activity	-100	1
Transporter activity	-100	1
Acyltransferase activity	-100	1
Protease inhibitor activity	-100	1
Molecular function unknown	-100	1
Transaminase activity	-100	1
Ligase activity	-100	1
Cell adhesion molecule activity	-100	1
Receptor signaling protein serine/threonine kinase activity	-100	1
Cytoskeletal protein binding	-100	1
Chromatin binding	-100	1
Peptide hormone	-100	1
Adenylate cyclase activity	-100	1
Deaminase activity	-100	1
Structural constituent of cytoskeleton	-100	1
Isomerase activity	-100	1
Hydrolase activity	-100	1
Ion channel activity	-100	1
Structural molecule activity	-100	1
Acid phosphatase activity	-100	1
Serine-type peptidase activity	-100	1
Cytokine activity	-100	1
Phosphoric diester hydrolase activity	-100	1
Channel or pore class transporter activity	-100	1
Palmitoyltransferase activity	-100	1
Enzyme regulator activity	-100	1
Carboxypeptidase activity	-100	1
Protein threonine/tyrosine kinase activity	-100	1
Lipid kinase activity	-100	1
Guanyl-nucleotide exchange factor activity	-100	1
Nucleotidyltransferase activity	-100	1
Phospholipase activity	-100	1
Extracellular ligand-gated ion channel activity	-100	1
Intracellular ligand-gated ion channel activity	-100	1
Translation factor activity, nucleic acid binding	-100	1
DNA-directed DNA polymerase activity	-100	1
DNA-methyltransferase activity	-100	1
Ribonucleoprotein	-100	1
Channel regulator activity	-100	1
Aminopeptidase activity	-100	1
Helicase activity	-100	1
Aspartic-type signal peptidase activity	-100	1
Transmembrane receptor activity	-100	1
Hormone binding	-100	1
Deoxyribonuclease activity	-100	1
Galactosyltransferase activity	-100	1
Electron transporter activity	-100	1
DNA-directed RNA polymerase activity	-100	1
Complement activity	-100	1
Voltage-gated ion channel activity	-100	1
Cysteine-type peptidase activity	-100	1
Complement receptor activity	-100	1
Antigen binding	-100	1
Peptide binding	-100	1
Ion transporter activity	-100	1
Auxiliary transport protein activity	-100	1
Chaperone activity	-100	1
MHC class II receptor activity	-100	1
MHC class I receptor activity	-100	1
Motor activity	-100	1
Phosphatase regulator activity	-100	1
Cation channel activity	-100	1
Carboxyl- and carbamoyltransferase activity	-100	1
Enzyme inhibitor activity	-100	1
Protein tyrosine/serine/threonine phosphatase activity	-100	1
B cell receptor activity	-100	1
T cell receptor activity	-100	1
Peptidase activity	-100	1
Hormone activity	-100	1
Structural constituent of ribosome	-100	1
Protein kinase binding	-100	1
Heat shock protein activity	-100	1
Transcription factor binding	-100	1

## Sheet: Chart
Molecular function	Percentage of genes	p-value	p = 0.05 reference
Kinase binding	8	1.3141	1.30103
Kinase regulator activity	8	0.992727	1.30103
Transcription factor activity	20	0	1.30103
Protein serine/threonine kinase activity	12	0	1.30103
Deacetylase activity	4	0	1.30103
Kinase activity	4	0	1.30103
Protein-tyrosine kinase activity	4	0	1.30103
Transmembrane receptor protein tyrosine kinase activity	4	0	1.30103
Metallopeptidase activity	4	0	1.30103
Growth factor activity	4	0	1.30103
Receptor binding	4	0	1.30103
Protein binding	4	0	1.30103
DNA binding	8	0	1.30103
Receptor activity	4	0	1.30103
Ubiquitin-specific protease activity	4	0	1.30103
Transcription regulator activity	4	0	1.30103

## Sheet: Molecular function
Dataset: Genes
Enrichment analysis: Molecular function
Number of genes in the dataset: 25
Number of genes in the dataset (which are available in Molecular function database) :25
Number of genes in background: 18125
						Corrected p-values
Molecular function	No. of genes in the dataset	No.of genes in the background dataset	Percentage of genes	Fold enrichment	P-value (Hypergeometric test)	Bonferroni method	BH method	Q-value (Storey-Tibshirani method)	Mapped gene names
Kinase binding	2	16	8	90.9849	0.000216599	0.0485181	0.0485181	0.312632	CCND1; CCNE1;
Kinase regulator activity	2	23	8	63.3059	0.000453968	0.101689	0.0508444	0.327621	CDKN2A; CCNG1;
Transcription factor activity	5	842	20	4.31206	0.00522927	1	0.390452	1	TP53; STAT3; FOS; MYCN; E2F2;
Protein serine/threonine kinase activity	3	301	12	7.24686	0.00795727	1	0.445607	1	CHEK2; PLK1; AURKA;
Kinase activity	1	14	4	52.2454	0.019145	1	0.714746	1	CDK4;
Deacetylase activity	1	14	4	52.2454	0.019145	1	0.714746	1	SIRT1;
Protein-tyrosine kinase activity	1	38	4	19.257	0.0511491	1	1	1	SRC;
Transmembrane receptor protein tyrosine kinase activity	1	56	4	13.0683	0.0744918	1	1	1	ERBB2;
Metallopeptidase activity	1	101	4	7.24639	0.130462	1	1	1	MMP2;
Growth factor activity	1	110	4	6.65356	0.141259	1	1	1	VEGFA;
Receptor binding	1	129	4	5.67365	0.163632	1	1	1	TNFSF11;
Protein binding	1	182	4	4.02152	0.223122	1	1	1	CCNB2;
DNA binding	2	654	8	2.22729	0.22753	1	1	1	CDC6; MCM5;
Receptor activity	1	361	4	2.02753	0.395464	1	1	1	CD44;
Ubiquitin-specific protease activity	1	377	4	1.94148	0.408939	1	1	1	MDM2;
Transcription regulator activity	1	832	4	0.879746	0.691353	1	1	1	RB1;
