# Supplementary material for: Integrated gene network analysis sheds light on understanding the progression of Osteosarcoma
Source: Front Med (Lausanne). 2023 Apr 4;10:1154417. doi: 10.3389/fmed.2023.1154417 (PMC10110863; doi:10.3389/fmed.2023.1154417)
Supplement: Supplementary file 3 [file Data_Sheet_3.xlsx]

## Sheet: Fold
Cellular component	Fold enrichment	p-value
Rb-E2F complex	581.888	1
DNA heterochromatin	195.251	1
Spindle pole centrosome	195.251	1
Outer kinetochore of condensed nuclear chromosome	195.251	1
Cyclin-dependent protein kinase holoenzyme complex	166.847	0.0464005
Nuclear body	145.835	0.000764566
Chromatin silencing complex	117.307	1
Insoluble fraction	89.8996	0.171258
PML body	63.047	0.000337494
Receptor complex	53.3793	1
SWI/SNF complex	45.1734	1
Chromatin	36.5384	1
Chromosome, telomeric region	34.5506	1
Transcription factor TFIID complex	34.5506	1
Stored secretory granule	30.9157	1
Protein complex	26.9417	0.142948
Endocytic vesicle membrane	26.7018	1
Caveola	24.4776	1
Spindle microtubule	24.4776	1
Spindle	19.5837	1
Platelet alpha granule lumen	16.7868	1
Nuclear matrix	15.8797	1
Nucleoplasm	15.5642	1.82272e-09
Basolateral plasma membrane	14.689	1
Microtubule cytoskeleton	12.5017	1
Chromosome	9.95944	1
Cell surface	8.5434	1
Proteinaceous extracellular matrix	8.39461	1
Nuclear envelope	8.27639	1
Kinetochore	6.52935	1
Extracellular matrix	4.89715	1
Intracellular membrane-bounded organelle	4.62725	1
Microtubule	4.55551	1
Cytosol	4.45056	0.0703792
Extracellular region	3.96254	1
Intracellular	3.89184	1
Nucleolus	3.70794	0.675236
Extracellular space	2.89496	1
Cytoskeleton	2.73903	1
Centrosome	2.6699	1
Nucleus	2.09089	0.00683462
Extracellular	1.91623	1
Mitochondrion	1.85334	1
Membrane	1.67911	1
Cytoplasm	1.63899	1
Integral to plasma membrane	1.25223	1
Plasma membrane	1.17247	1
Endoplasmic reticulum	1.05941	1
Exosomes	-1.16645	1
Golgi aparatus	-1.52629	1
Lysosome	-2.75649	1
Integral to membrane	-2.89602	1
RNA polymerase I transcription factor complex	-100	1
Synaptonemal complex	-100	1
Autophagic vacuole membrane	-100	1
Cell projection	-100	1
Intracellular cyclic nucleotide activated cation channel complex	-100	1
Signal recognition particle receptor complex	-100	1
Small nuclear ribonucleoprotein complex	-100	1
Glycocalyx	-100	1
SMN complex	-100	1
Rab-protein geranylgeranyltransferase complex	-100	1
T-tubule	-100	1
Collagen type I	-100	1
Proton-transporting two-sector ATPase complex	-100	1
Eukaryotic translation elongation factor 1 complex	-100	1
CAAX-protein geranylgeranyltransferase complex	-100	1
Cohesin complex	-100	1
Fibril	-100	1
Hydrogen:potassium-exchanging ATPase complex	-100	1
Extracellular region part	-100	1
Interleukin-12 complex	-100	1
Transcription factor TFIIF complex	-100	1
Synaptic vesicle membrane	-100	1
Membrane part	-100	1
Membrane attack complex	-100	1
Nup107-160 complex	-100	1
Ino80 complex	-100	1
Nuclear part	-100	1
Glycosylphosphatidylinositol-N-acetylglucosaminyltransferase (GPI-GnT) complex	-100	1
Multivesicular body membrane	-100	1
MutSbeta complex	-100	1
Integral to mitochondrial inner membrane	-100	1
Exon-exon junction complex	-100	1
Vacuole	-100	1
U4atac snRNP	-100	1
Type III intermediate filament	-100	1
Protein serine/threonine phosphatase complex	-100	1
Ubiquitin conjugating enzyme complex	-100	1
Proteasome core complex	-100	1
Vesicle (None)	-100	1
Laminin-8 complex	-100	1
Cytoplasmic mRNA processing body	-100	1
Slx1-Slx4 complex	-100	1
Ribonuclease MRP complex	-100	1
Subapical complex	-100	1
Mitochondrial large ribosomal subunit	-100	1
Cytosolic ribosome	-100	1
Outer dense fiber	-100	1
Actomyosin	-100	1
Keratin filament	-100	1
Coated vesicle	-100	1
Fascia adherens	-100	1
Myofibril	-100	1
Nuclear euchromatin	-100	1
Intrinsic to endoplasmic reticulum membrane	-100	1
Gamma-tubulin small complex	-100	1
Lamellar body	-100	1
Platelet dense tubular network	-100	1
Extrinsic to plasma membrane	-100	1
Golgi cisterna membrane	-100	1
Sarcoplasm	-100	1
Replication fork	-100	1
Collagen type XI	-100	1
Trans-Golgi network membrane	-100	1
Origin recognition complex	-100	1
GPI-anchor transamidase complex	-100	1
Aminoacyl-tRNA synthetase multienzyme complex	-100	1
Microtubule organizing center	-100	1
CBM complex	-100	1
C zone	-100	1
Extracellular matrix part	-100	1
MutSalpha complex	-100

## Sheet: Chart
Cellular component	Percentage of genes	p-value	p = 0.05 reference
Nucleoplasm	48	8.73928	1.30103
PML body	16	3.47173	1.30103
Nuclear body	12	3.11658	1.30103
Nucleus	84	2.16529	1.30103
CDK holoenzyme complex	8	1.33348	1.30103
Cytosol	36	1.15256	1.30103
Protein complex	12	0.844823	1.30103
Insoluble fraction	8	0.766348	1.30103
Nucleolus	32	0.170544	1.30103
Chromatin	8	0	1.30103
Rb-E2F complex	4	0	1.30103
Cell surface	12	0	1.30103
Outer kinetochore of condensed nuclear chromosome	4	0	1.30103
DNA heterochromatin	4	0	1.30103
Spindle pole centrosome	4	0	1.30103
Chromatin silencing complex	4	0	1.30103
Cytoplasm	64	0	1.30103
Receptor complex	4	0	1.30103
SWI/SNF complex	4	0	1.30103
Chromosome, telomeric region	4	0	1.30103
Transcription factor TFIID complex	4	0	1.30103
Stored secretory granule	4	0	1.30103
Endocytic vesicle membrane	4	0	1.30103
Extracellular region	12	0	1.30103
Caveola	4	0	1.30103
Spindle microtubule	4	0	1.30103
Spindle	4	0	1.30103
Platelet alpha granule lumen	4	0	1.30103
Nuclear matrix	4	0	1.30103
Basolateral plasma membrane	4	0	1.30103
Microtubule cytoskeleton	4	0	1.30103
Extracellular	24	0	1.30103
Chromosome	4	0	1.30103
Centrosome	12	0	1.30103
Proteinaceous extracellular matrix	4	0	1.30103
Nuclear envelope	4	0	1.30103
Kinetochore	4	0	1.30103
Extracellular space	8	0	1.30103
Mitochondrion	16	0	1.30103
Cytoskeleton	8	0	1.30103
Extracellular matrix	4	0	1.30103
Intracellular membrane-bounded organelle	4	0	1.30103
Microtubule	4	0	1.30103
Intracellular	4	0	1.30103
Plasma membrane	28	0	1.30103
Membrane	4	0	1.30103
Integral to plasma membrane	8	0	1.30103
Endoplasmic reticulum	8	0	1.30103
Exosomes	12	0	1.30103
Golgi aparatus	4	0	1.30103
Lysosome	4	0	1.30103
Integral to membrane	4	0	1.30103

## Sheet: Cellular component
Dataset: Genes
Enrichment analysis: Cellular component
Number of genes in the dataset: 25
Number of genes in the dataset (which are available in Cellular component database) :25
Number of genes in background: 14553
						Corrected p-values
Cellular component	No. of genes in the dataset	No.of genes in the background dataset	Percentage of genes	Fold enrichment	P-value (Hypergeometric test)	Bonferroni method	BH method	Q-value (Storey-Tibshirani method)	Mapped gene names
Nucleoplasm	12	449	48	15.5642	2.32489e-12	1.82272e-09	1.82272e-09	1.18589e-08	TP53; CCND1; CDK4; CDKN2A; MDM2; RB1; CCNE1; PLK1; CDC6; SIRT1; E2F2; MCM5;
PML body	4	37	16	63.047	4.30477e-07	0.000337494	0.000168747	0.00109789	TP53; CHEK2; RB1; SIRT1;
Nuclear body	3	12	12	145.835	9.75212e-07	0.000764566	0.000254855	0.00165813	TP53; CDKN2A; MDM2;
Nucleus	21	5847	84	2.09089	8.71763e-06	0.00683462	0.00170865	0.0111168	TP53; CCND1; CDK4; STAT3; CDKN2A; MDM2; SRC; CHEK2; ERBB2; RB1; FOS; CD44; CCNE1; PLK1; CDC6; MYCN; AURKA; SIRT1; E2F2; MCM5; CCNG1;
Cyclin-dependent protein kinase holoenzyme complex	2	7	8	166.847	5.91843e-05	0.0464005	0.00928009	0.0603778	CCND1; CDK4;
Cytosol	9	1178	36	4.45056	8.97694e-05	0.0703792	0.0117299	0.0763164	TP53; CCND1; CDK4; MDM2; SRC; CCNE1; PLK1; CDC6; CCNB2;
Protein complex	3	65	12	26.9417	0.000182331	0.142948	0.0204211	0.132863	TP53; CDKN2A; MDM2;
Insoluble fraction	2	13	8	89.8996	0.000218442	0.171258	0.0214073	0.139279	TP53; MDM2;
Nucleolus	8	1257	32	3.70794	0.000861271	0.675236	0.0750263	0.488133	TP53; STAT3; CDKN2A; MDM2; FOS; CCNE1; SIRT1; MCM5;
Chromatin	2	32	8	36.5384	0.00136156	1	0.106746	0.694509	RB1; MYCN;
Rb-E2F complex	1	1	4	581.888	0.00171786	1	0.122436	0.796591	RB1;
Cell surface	3	205	12	8.5434	0.00504114	1	0.268916	1	STAT3; VEGFA; CD44;
Spindle pole centrosome	1	3	4	195.251	0.00514508	1	0.268916	1	AURKA;
DNA heterochromatin	1	3	4	195.251	0.00514508	1	0.268916	1	SIRT1;
Outer kinetochore of condensed nuclear chromosome	1	3	4	195.251	0.00514508	1	0.268916	1	PLK1;
Chromatin silencing complex	1	5	4	117.307	0.00856101	1	0.419489	1	SIRT1;
Cytoplasm	16	5684	64	1.63899	0.0101145	1	0.466456	1	TP53; CCND1; CDK4; STAT3; VEGFA; CDKN2A; MDM2; SRC; CHEK2; ERBB2; CD44; PLK1; CDC6; AURKA; SIRT1; CCNB2;
Receptor complex	1	11	4	53.3793	0.0187414	1	0.81629	1	ERBB2;
SWI/SNF complex	1	13	4	45.1734	0.0221125	1	0.91243	1	RB1;
Transcription factor TFIID complex	1	17	4	34.5506	0.0288213	1	1	1	TP53;
Chromosome, telomeric region	1	17	4	34.5506	0.0288213	1	1	1	CHEK2;
Stored secretory granule	1	19	4	30.9157	0.0321592	1	1	1	VEGFA;
Endocytic vesicle membrane	1	22	4	26.7018	0.0371453	1	1	1	MDM2;
Extracellular region	3	442	12	3.96254	0.0390093	1	1	1	VEGFA; ERBB2; TNFSF11;
Spindle microtubule	1	24	4	24.4776	0.0404556	1	1	1	AURKA;
Caveola	1	24	4	24.4776	0.0404556	1	1	1	SRC;
Spindle	1	30	4	19.5837	0.0503213	1	1	1	AURKA;
Platelet alpha granule lumen	1	35	4	16.7868	0.0584683	1	1	1	VEGFA;
Nuclear matrix	1	37	4	15.8797	0.0617082	1	1	1	TP53;
Basolateral plasma membrane	1	40	4	14.689	0.0665481	1	1	1	ERBB2;
Microtubule cytoskeleton	1	47	4	12.5017	0.0777481	1	1	1	CCNB2;
Extracellular	6	1825	24	1.91623	0.0839815	1	1	1	STAT3; VEGFA; ERBB2; MMP2; CCNB2; TNFSF11;
Chromosome	1	59	4	9.95944	0.0966486	1	1	1	MCM5;
Centrosome	3	656	12	2.6699	0.100667	1	1	1	CHEK2; PLK1; AURKA;
Proteinaceous extracellular matrix	1	70	4	8.39461	0.113647	1	1	1	VEGFA;
Nuclear envelope	1	71	4	8.27639	0.115177	1	1	1	SIRT1;
Kinetochore	1	90	4	6.52935	0.14377	1	1	1	PLK1;
Extracellular space	2	404	8	2.89496	0.15209	1	1	1	VEGFA; MMP2;
Mitochondrion	4	1259	16	1.85334	0.16556	1	1	1	TP53; STAT3; AURKA; MCM5;
Cytoskeleton	2	427	8	2.73903	0.166004	1	1	1	PLK1; CCNB2;
Extracellular matrix	1	120	4	4.89715	0.187118	1	1	1	STAT3;
Intracellular membrane-bounded organelle	1	127	4	4.62725	0.196925	1	1	1	MMP2;
Microtubule	1	129	4	4.55551	0.199706	1	1	1	PLK1;
Intracellular	1	151	4	3.89184	0.229695	1	1	1	CCND1;
Plasma membrane	7	3479	28	1.17247	0.388311	1	1	1	CDKN2A; MDM2; SRC; ERBB2; CD44; MMP2; TNFSF11;
Membrane	1	350	4	1.67911	0.456164	1	1	1	CD44;
Integral to plasma membrane	2	934	8	1.25223	0.483133	1	1	1	CD44; TNFSF11;
Endoplasmic reticulum	2	1104	8	1.05941	0.575542	1	1	1	TP53; FOS;
Exosomes	3	2043	12	0.857305	0.702137	1	1	1	SRC; ERBB2; CD44;
Golgi aparatus	1	897	4	0.655184	0.796443	1	1	1	CCNB2;
Lysosome	1	1620	4	0.36278	0.947815	1	1	1	ERBB2;
Integral to membrane	1	1702	4	0.345301	0.955494	1	1	1	ERBB2;
