# Supplementary material for: Integrated gene network analysis sheds light on understanding the progression of Osteosarcoma
Source: Front Med (Lausanne). 2023 Apr 4;10:1154417. doi: 10.3389/fmed.2023.1154417 (PMC10110863; doi:10.3389/fmed.2023.1154417)
Supplement: Supplementary file 4 [file Data_Sheet_4.xlsx]

## Sheet: Fold
Biological pathway	Fold enrichment	p-value
PLK3 signaling events	157.394	0.000810279
Regulation of gap junction activity	131.639	1
c-src mediated regulation of Cx43 function and closure of gap junctions	131.639	1
Transcriptional activation of p53 responsive genes	131.639	1
Transcriptional activation of cell cycle inhibitor p21	131.639	1
Phosphorylation of proteins involved in G1/S transition by active Cyclin E:Cdk2 complexes	131.314	0.139004
Signalling to STAT3	87.9051	1
Activation of PUMA and translocation to mitochondria	65.9836	1
Activation of NOXA and translocation to mitochondria	65.9836	1
G2/M DNA replication checkpoint	65.9836	1
FOXM1 transcription factor network	62.4224	1.70055e-13
CDC6 association with the ORC:origin complex	47.8264	1
Gap junction trafficking and regulation	44.0257	1
Cyclin B2 mediated events	44.0257	1
Cyclin D associated events in G1	42.3248	0.000137709
G1 Phase	42.3248	0.000137709
G1/S-Specific Transcription	35.0812	1
Association of licensing factors with the pre-replicative complex	35.0812	1
Inhibition of replication initiation of damaged DNA by Rb/E2F1	33.033	1
Regulation of retinoblastoma protein	31.7894	1.02074e-07
a4b7 Integrin signaling	29.3667	1
Activation of the AP-1 family of transcription factors	29.3667	1
GP1b-IX-V activation signalling	29.3667	1
AKT phosphorylates targets in the cytosol	29.3667	1
p38MAPK events	29.3667	1
E2F mediated regulation of DNA replication	28.1522	0.250574
ErbB2/ErbB3 signaling events	27.6379	0.0184113
Osteopontin-mediated events	27.1818	0.278788
G2/M DNA damage checkpoint	27.1818	0.278788
GRB2:SOS provides linkage to MAPK signaling for Intergrins	26.433	1
ADP signalling through P2Y purinoceptor 1	26.433	1
p130Cas linkage to MAPK signaling for integrins	26.433	1
G2/M Checkpoints	24.425	0.0303915
Signal regulatory protein (SIRP) family interactions	24.0322	1
Unwinding of DNA	24.0322	1
Signaling mediated by p38-gamma and p38-delta	24.0322	1
Signaling events mediated by PRL	22.8844	1
ATF-2 transcription factor network	22.2419	0.0037802
E2F transcription factor network	21.5651	0.000377567
Integrins in angiogenesis	20.5045	0.00568467
Nongenotropic Androgen signaling	20.2449	1
ID	18.8861	1
Cyclin A/B1 associated events during G2/M transition	18.8861	1
Regulation of Insulin-like Growth Factor (IGF) Activity by Insulin-like Growth Factor Binding Proteins (IGFBPs)	18.8861	1
Atypical NF-kappaB pathway	18.8861	1
BARD1 signaling events	18.1513	1
S1P3 pathway	18.1513	1
IL12 signaling mediated by STAT4	18.1513	1
Sumoylation by RanBP2 regulates transcriptional repression	17.6279	1
Netrin mediated repulsion signals	17.6279	1
Activation of the pre-replicative complex	17.5464	1
Polo-like kinase signaling events in the cell cycle	16.8465	0.000175125
AndrogenReceptor	16.8247	0.0151916
TGFBR	16.786	1.82618e-05
IL6-mediated signaling events	16.774	1
Signal amplification	16.5268	1
Spry regulation of FGF signaling	16.5268	1
ErbB4 signaling events	16.4501	1
GAB1 signalosome	16.4501	1
Aurora A signaling	16.4118	0.148307
Cell Cycle Checkpoints	15.5617	0.000303254
Syndecan-3-mediated signaling events	15.5552	1
Thrombin signalling through proteinase activated receptors (PARs)	15.5552	1
Negative regulation of FGFR signaling	15.5552	1
Activation of BH3-only proteins	15.5552	1
HIF-2-alpha transcription factor network	15.4828	1
Mitotic G1-G1/S phases	14.9876	4.47865e-05
Polo-like kinase mediated events	14.6915	1
Mitotic Telophase /Cytokinesis	14.6915	1
Phosphorylation of the APC/C	14.6915	1
Validated transcriptional targets of TAp63 isoforms	14.6	1
Activation of ATR in response to replication stress	14.2277	1
EPHA2 forward signaling	13.9187	1
G1/S DNA Damage Checkpoints	13.8208	0.290434
Signaling events mediated by HDAC Class III	13.4983	1
p73 transcription factor network	13.4665	0.321263
Phosphorylation of Emi1	13.2231	1
Integrin alphaIIb beta3 signaling	13.2231	1
amb2 Integrin signaling	13.1609	1
Hypoxic and oxygen homeostasis regulation of HIF-1-alpha	13.1298	0.354393
PLK1 signaling events	12.6189	0.0619543
E-cadherin signaling in keratinocytes	12.5937	1
Trafficking of AMPA receptors	12.5937	1
G0 and Early G1	12.5937	1
Signalling to RAS	12.5937	1
MAPK targets/ Nuclear events mediated by MAP kinases	12.5937	1
PIP3 activates AKT signaling	12.5937	1
Glutamate Binding, Activation of AMPA Receptors and Synaptic Plasticity	12.5937	1
PDGFR-alpha signaling pathway	12.5937	1
Trk receptor signaling mediated by PI3K and PLC-gamma	12.5146	1
Validated transcriptional targets of deltaNp63 isoforms	12.3191	1
Regulation of Androgen receptor activity	12.1516	0.0743373
Androgen-mediated signaling	12.1104	0.0114841
Sema4D induced cell migration and growth-cone collapse	12.0216	1
Mitotic Metaphase/Anaphase Transition	12.0216	1
Regulation of DNA replication	11.9363	0.511955
Presenilin action in Notch and Wnt signaling	11.4447	1
Direct p53 effectors	11.4084	0.0162205
p53 pathway	11.1021	0.000465542
FGF signaling pathway	10.9679	1
Alpha6Beta4Integrin	10.9679	1
S Phase	10.8462	0.128267
Calcineurin-regulated NFAT-dependent transcription in lymphocytes	10.7441	1
FoxO family signaling	10.7441	1
Signaling by Aurora kinases	10.7185	0.773064
ATR signaling pathway	10.489	1.64735e-05
Neurotrophic factor-mediated Trk receptor signaling	10.4001	0.867118
ATM pathway	10.2482	3.93689e-07
Syndecan-2-mediated signaling events	10.2395	1
IL27-mediated signaling events	10.1728	1
S1P2 pathway	10.1728	1
Signaling events mediated by PTP1B	10.1244	1
p63 transcription factor network	10.004	1
Glucocorticoid receptor regulatory network	9.85556	1
PI-3K cascade	9.79616	1
Sema4D in semaphorin signaling	9.79616	1
Validated transcriptional targets of AP1 family members Fra1 and Fra2	9.79399	0.208417
Switching of origins to a post-replicative state	9.49938	1
Assembly of the pre-replicative complex	9.49938	1
Orc1 removal from chromatin	9.49938	1
Removal of licensing factors from origins	9.27589	1
Glucocorticoid receptor signaling	9.27589	1
VEGFR1 specific signals	9.1208	1
Platelet Aggregation (Plug Formation)	9.1208	1
Calcium signaling in the CD4+ TCR pathway	9.1208	1
Cell Cycle, Mitotic	9.09858	1.03715e-05
G1/S Transition	8.97802	1
PI3K/AKT activation	8.81687	1
Ephrin B reverse signaling	8.81687	1
MAP kinase activation in TLR cascade	8.81687	1
Signalling to ERKs	8.81687	1
C-MYC pathway	8.80808	0.343642
Cyclin A:Cdk2-associated events at S phase entry	8.76062	1
Coregulation of Androgen receptor activity	8.63086	1
Signaling events mediated by TCPTP	8.57019	1
EPHA forward signaling	8.53255	1
DNA strand elongation	8.53255	1
Intrinsic Pathway for Apoptosis	8.53255	1
Notch-mediated HES/HEY network	8.38787	1
Notch signaling pathway	8.38787	1
Validated targets of C-MYC transcriptional repression	8.35691	1
Recycling pathway of L1	8.26599	1
Netrin-mediated signaling events	8.26599	1
M/G1 Transition	8.04554	1
DNA Replication Pre-Initiation	8.04554	1
Alpha4 beta1 integrin signaling events	8.01558	1
Alpha-synuclein signaling	8.01558	1
IL23-mediated signaling events	7.97711	1
Signaling by SCF-KIT	7.97711	1
Ubiquitin-dependent degradation of Cyclin D	7.97711	1
Ubiquitin-dependent degradation of Cyclin D1	7.97711	1
HIF-1-alpha transcription factor network	7.97711	1
LPA receptor mediated events	7.88465	1
Trk receptor signaling mediated by the MAPK pathway	7.7799	1
Regulation of Telomerase	7.74252	1
Regulation of RAC1 activity	7.67995	0.15295
RAC1 signaling pathway	7.67995	0.15295
Regulation of RhoA activity	7.67995	0.15295
RhoA signaling pathway	7.67995	0.15295
Stabilization of p53	7.63033	1
APC/C:Cdh1 mediated degradation of Cdc20 and other APC/C:Cdh1 targeted proteins in late mitosis/early G1	7.63033	1
Ubiquitin Mediated Degradation of Phosphorylated Cdc25A	7.63033	1
a6b1 and a6b4 Integrin signaling	7.55768	1
Canonical NF-kappaB pathway	7.55768	1
p53-Independent DNA Damage Response	7.52134	1
p53-Independent G1/S DNA damage checkpoint	7.52134	1
p75(NTR)-mediated signaling	7.37314	0.785315
NGF signalling via TRKA from the plasma membrane	7.36888	1
p53-Dependent G1 DNA Damage Response	7.31244	1
p53-Dependent G1/S DNA damage checkpoint	7.31244	1
Synthesis of DNA	7.23368	1
CXCR3-mediated signaling events	7.14927	1
IL12-mediated signaling events	7.10336	1
Downstream signal transduction	7.01998	1
Signaling events mediated by HDAC Class I	6.97764	1
Regulation of IFNA signaling	6.96118	1
p38 MAPK signaling pathway	6.94404	1
IL2-mediated signaling events	6.8563	1
Cyclin E associated events during G1/S transition	6.75002	1
Signaling by PDGF	6.75002	1
EPHB forward signaling	6.61321	1
Validated targets of C-MYC transcriptional activation	6.50005	1
Regulation of mitotic cell cycle	6.50005	1
APC/C-mediated degradation of cell cycle proteins	6.50005	1
Aurora B signaling	6.45195	1
Regulation of p38-alpha and p38-beta	6.40521	1
Ras signaling in the CD4+ TCR pathway	6.29837	1
JNK signaling in the CD4+ TCR pathway	6.29837	1
Meiotic Recombination	6.29837	1
C-MYB transcription factor network	6.26793	1
Beta3 integrin cell surface interactions	6.15193	1
EphrinA-EPHA pathway	6.15193	1
FOXA1 transcription factor network	6.01214	1
Netrin-1 signaling	5.87857	1
Regulation of nuclear beta catenin signaling and target gene transcription	5.84063	1
BMP receptor signaling	5.80723	1
EGFR1	5.71367	1
Posttranslational regulation of adherens junction stability and dissassembly	5.68154	1
Interferon gamma signaling	5.62847	1
IL1-mediated signaling events	5.6087	1
Signaling by FGFR	5.54225	1
Role of Calcineurin-dependent NFAT signaling in lymphocytes	5.54225	1
Signalling by NGF	5.5139	1
G2/M Transition	5.48452	1
Ceramide signaling pathway	5.39878	1
Interferon Signaling	5.3726	1
Signaling by EGFR	5.3726	1
Mitotic G2-G2/M phases	5.31834	1
Signaling mediated by p38-alpha and p38-beta	5.29083	1
TRAF6 Mediated Induction of proinflammatory cytokines	5.29083	1
Angiopoietin receptor Tie2-mediated signaling	5.29083	1
TNF receptor signaling pathway	5.2656	1
N-cadherin signaling events	5.22885	1
Integrin-linked kinase signaling	5.21137	0.000207905
Signaling events mediated by Stem cell factor receptor (c-Kit)	5.08737	1
Canonical Wnt signaling pathway	5.08705	1
AP-1 transcription factor network	5.06645	0.00114302
DNA Replication	5.02852	1
KitReceptor	4.89899	1
NFkB and MAP kinases activation mediated by TLR4 signaling repertoire	4.89899	1
Thromboxane A2 receptor signaling	4.89899	1
Stabilization and expansion of the E-cadherin adherens junction	4.77253	1
E-cadherin signaling in the nascent adherens junction	4.77253	1
Toll Like Receptor 3 (TLR3) Cascade	4.72406	1
TRIF mediated TLR3 signaling	4.72406	1
E-cadherin signaling events	4.68731	1
NCAM signaling for neurite out-growth	4.64119	1
NOTCH	4.64119	1
Endogenous TLR signaling	4.64119	1
MyD88-independent cascade initiated on plasma membrane	4.56118	1
CD40/CD40L signaling	4.56118	1
TRAF6 mediated induction of NFkB and MAP kinases upon TLR7/8 or 9 activation	4.48389	1
MyD88 cascade initiated on plasma membrane	4.48389	1
Toll Like Receptor 5 (TLR5) Cascade	4.40917	1
Toll Like Receptor 10 (TLR10) Cascade	4.40917	1
EphrinB-EPHB pathway	4.40917	1
MyD88 dependent cascade initiated on endosome	4.40917	1
Mitotic M-M/G1 phases	4.3408	1
Loss of Nlp from mitotic centrosomes	4.3369	1
Fc-epsilon receptor I signaling in mast cells	4.3369	1
Loss of proteins required for interphase microtubule organizationÃÂ from the centrosome	4.3369	1
Noncanonical Wnt signaling pathway	4.33242	1
Regulation of cytoplasmic and nuclear SMAD2/3 signaling	4.30311	1
TGF-beta receptor signaling	4.30311	1
Regulation of nuclear SMAD2/3 signaling	4.30311	1
Golgi Cisternae Pericentriolar Stack Reorganization	4.26696	1
MyD88:Mal cascade initiated on plasma membrane	4.26696	1
Toll Like Receptor 7/8 (TLR7/8) Cascade	4.26696	1
Mitotic Prophase	4.26696	1
CDC42 signaling events	4.16725	0.00936415
CXCR4-mediated signaling events	4.15001	1
TCR signaling in na&#xef;ve CD8+ T cells	4.14589	1
Semaphorin interactions	4.13364	1
Toll Like Receptor TLR6:TLR2 Cascade	4.13364	1
Toll Like Receptor TLR1:TLR2 Cascade	4.13364	1
Validated nuclear estrogen receptor alpha network	4.13364	1
Regulation of CDC42 activity	4.09671	0.01122
ALK1 signaling events	4.08863	1
Toll Like Receptor 2 (TLR2) Cascade	4.07006	1
Toll Like Receptor 9 (TLR9) Cascade	4.07006	1
Downstream signaling in na&#xef;ve CD8+ T cells	4.07006	1
ALK1 pathway	4.05078	1
FAS (CD95) signaling pathway	4.05022	1
CDK-mediated phosphorylation and removal of Cdc6	4.0084	1
Downstream signaling of activated FGFR	4.0084	1
Regulation of activated PAK-2p34 by proteasome mediated degradation	4.0084	1
TCR signaling in na&#xef;ve CD4+ T cells	3.95887	1
IL2 signaling events mediated by PI3K	3.94858	1
BCR signaling pathway	3.94858	1
Wnt signaling network	3.94252	1
Autodegradation of the E3 ubiquitin ligase COP1	3.89052	1
Insulin Pathway	3.87556	1.7269e-06
Urokinase-type plasminogen activator (uPA) and uPAR-mediated signaling	3.87556	1.7269e-06
Arf6 downstream pathway	3.87556	1.7269e-06
S1P1 pathway	3.87556	1.7269e-06
PDGFR-beta signaling pathway	3.87556	1.7269e-06
Arf6 trafficking events	3.87556	1.7269e-06
ErbB1 downstream signaling	3.87556	1.7269e-06
Class I PI3K signaling events mediated by Akt	3.87556	1.7269e-06
Arf6 signaling events	3.87556	1.7269e-06
Signaling events mediated by focal adhesion kinase	3.87556	1.7269e-06
Internalization of ErbB1	3.87556	1.7269e-06
mTOR signaling pathway	3.87556	1.7269e-06
EGF receptor (ErbB1) signaling pathway	3.87556	1.7269e-06
Class I PI3K signaling events	3.87556	1.7269e-06
EGFR-dependent Endothelin signaling events	3.87255	1.75116e-06
IGF1 pathway	3.86654	1.80064e-06
IL5-mediated signaling events	3.86354	1.82587e-06
GMCSF-mediated signaling events	3.86354	1.82587e-06
Signaling events mediated by Hepatocyte Growth Factor Receptor (c-Met)	3.86054	1.85143e-06
PDGF receptor signaling network	3.86054	1.85143e-06
Nectin adhesion pathway	3.85457	1.90357e-06
IL3-mediated signaling events	3.85457	1.90357e-06
IFN-gamma pathway	3.85158	1.93015e-06
Signaling events mediated by VEGFR1 and VEGFR2	3.85158	1.93015e-06
PAR1-mediated thrombin signaling events	3.84267	2.012e-06
Glypican 1 network	3.84267	2.012e-06
Syndecan-1-mediated signaling events	3.83971	2.04e-06
Thrombin/protease-activated receptor (PAR) pathway	3.83971	2.04e-06
Plasma membrane estrogen receptor signaling	3.83675	2.06837e-06
Signaling events regulated by Ret tyrosine kinase	3.83414	1
Transcriptional Regulation of White Adipocyte Differentiation	3.83414	1
VEGF and VEGFR signaling network	3.8279	2.15571e-06
Glypican 3 network	3.8277	1
Alpha9 beta1 integrin signaling events	3.82496	2.18558e-06
Endothelins	3.81909	2.2465e-06
LKB1 signaling events	3.81617	2.27755e-06
Sphingosine 1-phosphate (S1P) pathway	3.80742	2.37315e-06
ErbB receptor signaling network	3.80742	2.37315e-06
Recruitment of mitotic centrosome proteins and complexes	3.77938	1
Centrosome maturation	3.77938	1
Syndecan-4-mediated signaling events	3.77276	1
TRAIL signaling pathway	3.75857	2.99002e-06
Glypican pathway	3.73041	3.42016e-06
Proteoglycan syndecan-mediated signaling events	3.71095	3.75512e-06
Beta1 integrin cell surface interactions	3.69444	4.06649e-06
Activation of APC/C and APC/C:Cdc20 mediated degradation of mitotic proteins	3.67441	1
Activated TLR4 signalling	3.67441	1
Integrin cell surface interactions	3.67441	1
Meiosis	3.67441	1
Integrin family cell surface interactions	3.62189	5.79213e-06
CDT1 association with the CDC6:ORC:origin complex	3.57512	1
Regulation of Apoptosis	3.52745	1
Toll Like Receptor 4 (TLR4) Cascade	3.48105	1
Interferon alpha/beta signaling	3.43584	1
Regulation of APC/C activators between G1/S and early anaphase	3.3918	1
L1CAM interactions	3.34887	1
Apoptosis	3.3325	1
FOXA transcription factor networks	3.26619	1
Membrane Trafficking	3.14956	1
TNF alpha/NF-kB	3.07917	1
Neurotransmitter Receptor Binding And Downstream Transmission In The Postsynaptic Cell	2.97264	1
Toll Receptor Cascades	2.93961	1
Cytokine Signaling in Immune system	2.7282	1
Mitotic Prometaphase	2.6724	1
Axon guidance	2.40431	1
Cell-Cell communication	2.2613	1
Factors involved in megakaryocyte development and platelet production	2.2233	1
Transmission across Chemical Synapses	2.18655	1
Platelet activation, signaling and aggregation	1.91721	1
Developmental Biology	1.82529	1
M Phase	1.67454	1
Immune System	1.51059	1
Innate Immune System	1.44579	1
Epithelial-to-mesenchymal transition	1.43016	1
Neuronal System	1.40734	1
Hemostasis	1.40415	1
Diabetes pathways	1.22492	1
Mesenchymal-to-epithelial transition	1.18647	1
Signal Transduction	-1.53195	1
diphthamide biosynthesis	-100	1
Steroid hormones	-100	1
alanine biosynthesis III	-100	1
alanine biosynthesis II	-100	1
Dephosphorylation of pChREBP by PP2A	-100	1
Extrinsic Pathway for Apoptosis	-100	1
Death Receptor Signalling	-100	1
TNF signaling	-100	1
methionine salvage II (mammalia)	-100	1
taurine biosynthesis	-100	1
citrulline biosynthesis	-100	1
fatty acid activation	-100	1
sulfate activation for sulfonation	-100	1
Viral dsRNA:TLR3:TRIF Complex Activates TBK1/IKK epsilon	-100	1
Inflammasomes	-100	1
Viral dsRNA:TLR3:TRIF Complex Activates RIP1	-100	1
4-hydroxybenzoate biosynthesis	-100	1
superpathway of serine and glycine biosynthesis I	-100	1
hypusine biosynthesis	-100	1
PLC-mediated hydrolysis of PIP2	-100	1
Interleukin-6 signaling	-100	1
Growth hormone receptor signaling	-100	1
arginine biosynthesis IV	-100	1
asparagine biosynthesis I	-100	1
aspartate biosynthesis	-100	1
serine biosynthesis	-100	1
Cytochrome c-mediated apoptotic response	-100	1
tyrosine biosynthesis IV	-100	1
beta-alanine biosynthesis IV	-100	1
cysteine biosynthesis III (mammalia)	-100	1
cysteine biosynthesis/homocysteine degradation	-100	1
glutamate degradation II	-100	1
Formation of apoptosome	-100	1
uracil degradation II (reductive)	-100	1
Activation of BIM and translocation to mitochondria	-100	1
Activation of BAD and translocation to mitochondria	-100	1
proline biosynthesis I	-100	1
FasL/ CD95L signaling	-100	1
Activation of caspases through apoptosome-mediated cleavage	-100	1
protein citrullination	-100	1
proline biosynthesis II (from arginine)	-100	1
TRAIL signaling	-100	1
Caspase-8 is formed from procaspase-8	-100	1
Activation, myristolyation of BID and translocation to mitochondria	-100	1
arginine degradation VI (arginase 2 pathway)	-100	1
Activation of Pro-Caspase 8	-100	1
Advanced glycosylation endproduct receptor signaling	-100	1
RIG-I/MDA5 mediated induction of IFN-alpha/beta pathways	-100	1
TRAF3-dependent IRF activation pathway	-100	1
LPS transferred from LBP carrier to CD14	-100	1
TAK1 activates NFkB by phosphorylation and activation of IKKs complex	-100	1
IRAK1 recruits IKK complex	-100	1
Negative regulators of RIG-I/MDA5 signaling	-100	1
Regulation of IFNG signaling	-100	1
Interleukin-1 signaling	-100	1
NF-kB activation through FADD/RIP-1 pathway mediated by caspase-8 and -10	-100	1
TRAF6 mediated IRF7 activation	-100	1
TRAF6 mediated NF-kB activation	-100	1
Activation of IRF3/IRF7 mediated by TBK1/IKK epsilon	-100	1
Rap1 signalling	-100	1
Antigen Presentation: Folding, assembly and peptide loading of class I MHC	-100	1
Endosomal/Vacuolar pathway	-100	1
Cross-presentation of soluble exogenous antigens (endosomes)	-100	1
Immunoregulatory interactions between a Lymphoid and a non-Lymphoid cell	-100	1
activated TAK1 mediates p38 MAPK activation	-100	1
JNK (c-Jun kinases) phosphorylation and activation mediated by activated human TAK1	-100	1
IRAK2 mediated activation of TAK1 complex	-100	1
Antigen processing-Cross presentation	-100	1
Cross-presentation of particulate exogenous antigens (phagosomes)	-100	1
ER-Phagosome pathway	-100	1
Interleukin-2 signaling	-100	1
NOD1/2 Signaling Pathway	-100	1
Terminal pathway of complement	-100	1
Activation of C3 and C5	-100	1
Creation of C4 and C2 activators	-100	1
Initial triggering of complement	-100	1
Nucleotide-binding domain, leucine rich repeat containing receptor (NLR) signaling pathways	-100	1
The IPAF inflammasome	-100	1
The NLRP1 inflammasome	-100	1
The NLRP3 inflammasome	-100	1
IRAK1 recruits IKK complex upon TLR7/8 or 9 stimulation	-100	1
Alternative complement activation	-100	1
The AIM2 inflammasome	-100	1
Regulation of signaling by CBL	-100	1
Interleukin-3, 5 and GM-CSF signaling	-100	1
Interleukin receptor SHC signaling	-100	1
Signaling by Interleukins	-100	1
Interleukin-1 processing	-100	1
IRAK2 mediated activation of TAK1 complex upon TLR7/8 or 9 stimulation	-100	1
Classical antibody-mediated complement activation	-100	1
Lectin pathway of complement activation	-100	1
Complement cascade	-100	1
TRAF6 mediated IRF7 activation in TLR7/8 or 9 signaling	-100	1
IKK complex recruitment mediated by RIP1	-100	1
TRAF6 mediated induction of TAK1 complex	-100	1
Activation of BMF and translocation to mitochondria	-100	1
Localization of the PINCH-ILK-PARVIN complex to focal adhesions	-100	1
Regulation of cytoskeletal remodeling and cell spreading by IPP complex components	-100	1
ABCA transporters in lipid homeostasis	-100	1
Cation-coupled Chloride cotransporters	-100	1
Type I hemidesmosome assembly	-100	1
Tight junction interactions	-100	1
Cell-extracellular matrix interactions	-100	1
Adherens junctions interactions	-100	1
Nectin/Necl trans heterodimerization	-100	1
Sodium/Calcium exchangers	-100	1
Sodium/Proton exchangers	-100	1
Cell junction organization	-100	1
Transmembrane transport of small molecules	-100	1
Transport of inorganic cations/anions and amino acids/oligopeptides	-100	1
SLC-mediated transmembrane transport	-100	1
ABC-family proteins mediated transport	-100	1
Bicarbonate transporters	-100	1
Mitochondrial ABC transporters	-100	1
DSCAM interactions	-100	1
Multifunctional anion exchangers	-100	1
Sodium-coupled phosphate cotransporters	-100	1
Na+/Cl- dependent neurotransmitter transporters	-100	1
Zinc influx into cells by the SLC39 gene family	-100	1
Amino acid transport across the plasma membrane	-100	1
Organic anion transporters	-100	1
Transport of glucose and other sugars, bile salts and organic acids, metal ions and amine compounds	-100	1
Type II Na+/Pi cotransporters	-100	1
Proton-coupled neutral amino acid transporters	-100	1
Sodium-coupled sulphate, di- and tri-carboxylate transporters	-100	1
Na+-dependent glucose transporters	-100	1
Nephrin interactions	-100	1
Inositol transporters	-100	1
Zinc efflux and compartmentalization by the SLC30 family	-100	1
Proton-coupled monocarboxylate transport	-100	1
Rhesus glycoproteins mediate ammonium transport.	-100	1
Zinc transporters	-100	1
Metal ion SLC transporters	-100	1
Beta oxidation of butanoyl-CoA to acetyl-CoA	-100	1
Import of palmitoyl-CoA into the mitochondrial matrix	-100	1
Beta oxidation of octanoyl-CoA to hexanoyl-CoA	-100	1
Beta oxidation of hexanoyl-CoA to butanoyl-CoA	-100	1
mitochondrial fatty acid beta-oxidation of saturated fatty acids	-100	1
Beta oxidation of palmitoyl-CoA to myristoyl-CoA	-100	1
Beta oxidation of decanoyl-CoA to octanoyl-CoA-CoA	-100	1
Mitochondrial Fatty Acid Beta-Oxidation	-100	1
Beta oxidation of myristoyl-CoA to lauroyl-CoA	-100	1
Glucose transport	-100	1
Regulation of Glucokinase by Glucokinase Regulatory Protein	-100	1
Glucose metabolism	-100	1
Glycolysis	-100	1
Digestion of dietary carbohydrate	-100	1
Metabolism of carbohydrates	-100	1
Circadian Clock	-100	1
Hexose transport	-100	1

## Sheet: Chart
Biological pathway	Percentage of genes	p-value	p = 0.05 reference
FOXM1 transcription factor network	41.6667	12.7694	1.30103
ATM pathway	50	6.40485	1.30103
Signaling events mediated by focal adhesion kinase	79.1667	5.76273	1.30103
Arf6 signaling events	79.1667	5.76273	1.30103
Class I PI3K signaling events	79.1667	5.76273	1.30103
mTOR signaling pathway	79.1667	5.76273	1.30103
EGF receptor (ErbB1) signaling pathway	79.1667	5.76273	1.30103
Integrin family cell surface interactions	79.1667	5.23716	1.30103
Arf6 downstream pathway	79.1667	5.76273	1.30103
S1P1 pathway	79.1667	5.76273	1.30103
Insulin Pathway	79.1667	5.76273	1.30103
Urokinase-type plasminogen activator (uPA) and uPAR-mediated signaling	79.1667	5.76273	1.30103
ErbB1 downstream signaling	79.1667	5.76273	1.30103
Class I PI3K signaling events mediated by Akt	79.1667	5.76273	1.30103
PDGFR-beta signaling pathway	79.1667	5.76273	1.30103
Internalization of ErbB1	79.1667	5.76273	1.30103
Arf6 trafficking events	79.1667	5.76273	1.30103
EGFR-dependent Endothelin signaling events	79.1667	5.75667	1.30103
IGF1 pathway	79.1667	5.74457	1.30103
GMCSF-mediated signaling events	79.1667	5.73853	1.30103
IL5-mediated signaling events	79.1667	5.73853	1.30103
Signaling events mediated by Hepatocyte Growth Factor Receptor (c-Met)	79.1667	5.73249	1.30103
PDGF receptor signaling network	79.1667	5.73249	1.30103
IL3-mediated signaling events	79.1667	5.72043	1.30103
Nectin adhesion pathway	79.1667	5.72043	1.30103
IFN-gamma pathway	79.1667	5.71441	1.30103
Signaling events mediated by VEGFR1 and VEGFR2	79.1667	5.71441	1.30103
PAR1-mediated thrombin signaling events	79.1667	5.69637	1.30103
Glypican 1 network	79.1667	5.69637	1.30103
Thrombin/protease-activated receptor (PAR) pathway	79.1667	5.69037	1.30103
Syndecan-1-mediated signaling events	79.1667	5.69037	1.30103
Plasma membrane estrogen receptor signaling	79.1667	5.68437	1.30103
VEGF and VEGFR signaling network	79.1667	5.66641	1.30103
Alpha9 beta1 integrin signaling events	79.1667	5.66043	1.30103
Endothelins	79.1667	5.64849	1.30103
LKB1 signaling events	79.1667	5.64253	1.30103
Sphingosine 1-phosphate (S1P) pathway	79.1667	5.62467	1.30103
ErbB receptor signaling network	79.1667	5.62467	1.30103
TRAIL signaling pathway	79.1667	5.52433	1.30103
Glypican pathway	79.1667	5.46595	1.30103
Proteoglycan syndecan-mediated signaling events	79.1667	5.42538	1.30103
Beta1 integrin cell surface interactions	79.1667	5.39078	1.30103
Integrin family cell surface interactions	79.1667	5.23716	1.30103
Cell Cycle, Mitotic	45.8333	4.98416	1.30103
ATR signaling pathway	41.6667	4.78321	1.30103
TGFBR	33.3333	4.73846	1.30103
Mitotic G1-G1/S phases	33.3333	4.34885	1.30103
G1 Phase	20.8333	3.86104	1.30103
Cyclin D associated events in G1	20.8333	3.86104	1.30103
Polo-like kinase signaling events in the cell cycle	29.1667	3.75665	1.30103
Integrin-linked kinase signaling	54.1667	3.68213	1.30103
Cell Cycle Checkpoints	29.1667	3.51819	1.30103
E2F transcription factor network	25	3.42301	1.30103
p53 pathway	33.3333	3.33204	1.30103
PLK3 signaling events	12.5	3.09137	1.30103
AP-1 transcription factor network	50	2.94195	1.30103
ATF-2 transcription factor network	20.8333	2.42249	1.30103
Integrins in angiogenesis	20.8333	2.24529	1.30103
CDC42 signaling events	50	2.02853	1.30103
Regulation of CDC42 activity	50	1.95001	1.30103
Androgen-mediated signaling	25	1.9399	1.30103
AndrogenReceptor	20.8333	1.8184	1.30103
Direct p53 effectors	25	1.78994	1.30103
ErbB2/ErbB3 signaling events	16.6667	1.73491	1.30103
G2/M Checkpoints	16.6667	1.51725	1.30103
PLK1 signaling events	20.8333	1.20793	1.30103
Regulation of Androgen receptor activity	20.8333	1.12879	1.30103
S Phase	20.8333	0.891884	1.30103
Phosphorylation of proteins involved in G1/S transition by active Cyclin E:Cdk2 complexes	8.33333	0.856974	1.30103
Aurora A signaling	16.6667	0.828838	1.30103
Regulation of RAC1 activity	25	0.815451	1.30103
Regulation of RhoA activity	25	0.815451	1.30103
RhoA signaling pathway	25	0.815451	1.30103
RAC1 signaling pathway	25	0.815451	1.30103
Validated transcriptional targets of AP1 family members Fra1 and Fra2	20.8333	0.681068	1.30103
E2F mediated regulation of DNA replication	12.5	0.601063	1.30103
G2/M DNA damage checkpoint	12.5	0.554727	1.30103
Osteopontin-mediated events	12.5	0.554727	1.30103
G1/S DNA Damage Checkpoints	16.6667	0.536953	1.30103
p73 transcription factor network	16.6667	0.493139	1.30103
C-MYC pathway	20.8333	0.463894	1.30103
Hypoxic and oxygen homeostasis regulation of HIF-1-alpha	16.6667	0.450515	1.30103
Regulation of DNA replication	16.6667	0.290768	1.30103
Signaling by Aurora kinases	16.6667	0.111785	1.30103
p75(NTR)-mediated signaling	20.8333	0.104956	1.30103
Neurotrophic factor-mediated Trk receptor signaling	16.6667	0.061922	1.30103
p63 transcription factor network	16.6667	0	1.30103
p38 MAPK signaling pathway	20.8333	0	1.30103
IL6-mediated signaling events	12.5	0	1.30103
TNF receptor signaling pathway	25	0	1.30103
CDC6 association with the ORC:origin complex	8.33333	0	1.30103
G1/S Transition	16.6667	0	1.30103
Validated transcriptional targets of TAp63 isoforms	12.5	0	1.30103
BMP receptor signaling	20.8333	0	1.30103
G1/S-Specific Transcription	8.33333	0	1.30103
Association of licensing factors with the pre-replicative complex	8.33333	0	1.30103
Posttranslational regulation of adherens junction stability and dissassembly	20.8333	0	1.30103
IL1-mediated signaling events	20.8333	0	1.30103
Trk receptor signaling mediated by PI3K and PLC-gamma	12.5	0	1.30103
Validated transcriptional targets of deltaNp63 isoforms	12.5	0	1.30103
N-cadherin signaling events	20.8333	0	1.30103
DNA Replication	20.8333	0	1.30103
Syndecan-2-mediated signaling events	12.5	0	1.30103
Regulation of p38-alpha and p38-beta	16.6667	0	1.30103
E-cadherin signaling in the nascent adherens junction	20.8333	0	1.30103
Stabilization and expansion of the E-cadherin adherens junction	20.8333	0	1.30103
Glucocorticoid receptor regulatory network	12.5	0	1.30103
Signaling events mediated by PRL	8.33333	0	1.30103
E-cadherin signaling events	20.8333	0	1.30103
Switching of origins to a post-replicative state	12.5	0	1.30103
Assembly of the pre-replicative complex	12.5	0	1.30103
Orc1 removal from chromatin	12.5	0	1.30103
Removal of licensing factors from origins	12.5	0	1.30103
Glucocorticoid receptor signaling	12.5	0	1.30103
Nongenotropic Androgen signaling	8.33333	0	1.30103
Cyclin A:Cdk2-associated events at S phase entry	12.5	0	1.30103
Signaling events mediated by TCPTP	12.5	0	1.30103
TGF-beta receptor signaling	20.8333	0	1.30103
Regulation of cytoplasmic and nuclear SMAD2/3 signaling	20.8333	0	1.30103
Regulation of nuclear SMAD2/3 signaling	20.8333	0	1.30103
Notch-mediated HES/HEY network	12.5	0	1.30103
Notch signaling pathway	12.5	0	1.30103
BARD1 signaling events	8.33333	0	1.30103
IL12 signaling mediated by STAT4	8.33333	0	1.30103
S1P3 pathway	8.33333	0	1.30103
Activation of the pre-replicative complex	8.33333	0	1.30103
DNA Replication Pre-Initiation	12.5	0	1.30103
M/G1 Transition	12.5	0	1.30103
LPA receptor mediated events	12.5	0	1.30103
ALK1 signaling events	20.8333	0	1.30103
GAB1 signalosome	8.33333	0	1.30103
ErbB4 signaling events	8.33333	0	1.30103
ALK1 pathway	20.8333	0	1.30103
HIF-2-alpha transcription factor network	8.33333	0	1.30103
NGF signalling via TRKA from the plasma membrane	12.5	0	1.30103
Regulation of gap junction activity	4.16667	0	1.30103
Transcriptional activation of p53 responsive genes	4.16667	0	1.30103
Transcriptional activation of cell cycle inhibitor p21	4.16667	0	1.30103
c-src mediated regulation of Cx43 function and closure of gap junctions	4.16667	0	1.30103
Synthesis of DNA	12.5	0	1.30103
IL12-mediated signaling events	12.5	0	1.30103
Activation of ATR in response to replication stress	8.33333	0	1.30103
Signaling events mediated by HDAC Class I	12.5	0	1.30103
IL2-mediated signaling events	12.5	0	1.30103
Signaling events mediated by HDAC Class III	8.33333	0	1.30103
amb2 Integrin signaling	8.33333	0	1.30103
Signalling to STAT3	4.16667	0	1.30103
Mitotic M-M/G1 phases	16.6667	0	1.30103
Presenilin action in Notch and Wnt signaling	8.33333	0	1.30103
Regulation of nuclear beta catenin signaling and target gene transcription	12.5	0	1.30103
Alpha6Beta4Integrin	8.33333	0	1.30103
FGF signaling pathway	8.33333	0	1.30103
Calcineurin-regulated NFAT-dependent transcription in lymphocytes	8.33333	0	1.30103
FoxO family signaling	8.33333	0	1.30103
EGFR1	12.5	0	1.30103
G2/M DNA replication checkpoint	4.16667	0	1.30103
Activation of PUMA and translocation to mitochondria	4.16667	0	1.30103
Activation of NOXA and translocation to mitochondria	4.16667	0	1.30103
Signalling by NGF	12.5	0	1.30103
Signaling events mediated by PTP1B	8.33333	0	1.30103
Canonical Wnt signaling pathway	12.5	0	1.30103
Coregulation of Androgen receptor activity	8.33333	0	1.30103
Gap junction trafficking and regulation	4.16667	0	1.30103
Cyclin B2 mediated events	4.16667	0	1.30103
Validated targets of C-MYC transcriptional repression	8.33333	0	1.30103
Ubiquitin-dependent degradation of Cyclin D1	8.33333	0	1.30103
Signaling by SCF-KIT	8.33333	0	1.30103
HIF-1-alpha transcription factor network	8.33333	0	1.30103
Ubiquitin-dependent degradation of Cyclin D	8.33333	0	1.30103
IL23-mediated signaling events	8.33333	0	1.30103
Regulation of Telomerase	8.33333	0	1.30103
Ubiquitin Mediated Degradation of Phosphorylated Cdc25A	8.33333	0	1.30103
Stabilization of p53	8.33333	0	1.30103
APC/C:Cdh1 mediated degradation of Cdc20 and other APC/C:Cdh1 targeted proteins in late mitosis/early G1	8.33333	0	1.30103
p53-Independent DNA Damage Response	8.33333	0	1.30103
p53-Independent G1/S DNA damage checkpoint	8.33333	0	1.30103
Inhibition of replication initiation of damaged DNA by Rb/E2F1	4.16667	0	1.30103
p53-Dependent G1/S DNA damage checkpoint	8.33333	0	1.30103
p53-Dependent G1 DNA Damage Response	8.33333	0	1.30103
Noncanonical Wnt signaling pathway	12.5	0	1.30103
Downstream signal transduction	8.33333	0	1.30103
a4b7 Integrin signaling	4.16667	0	1.30103
p38MAPK events	4.16667	0	1.30103
Activation of the AP-1 family of transcription factors	4.16667	0	1.30103
AKT phosphorylates targets in the cytosol	4.16667	0	1.30103
GP1b-IX-V activation signalling	4.16667	0	1.30103
CXCR4-mediated signaling events	12.5	0	1.30103
Signaling by PDGF	8.33333	0	1.30103
Cyclin E associated events during G1/S transition	8.33333	0	1.30103
p130Cas linkage to MAPK signaling for integrins	4.16667	0	1.30103
GRB2:SOS provides linkage to MAPK signaling for Intergrins	4.16667	0	1.30103
ADP signalling through P2Y purinoceptor 1	4.16667	0	1.30103
Validated targets of C-MYC transcriptional activation	8.33333	0	1.30103
Regulation of mitotic cell cycle	8.33333	0	1.30103
APC/C-mediated degradation of cell cycle proteins	8.33333	0	1.30103
Wnt signaling network	12.5	0	1.30103
C-MYB transcription factor network	8.33333	0	1.30103
Signaling mediated by p38-gamma and p38-delta	4.16667	0	1.30103
Signal regulatory protein (SIRP) family interactions	4.16667	0	1.30103
Unwinding of DNA	4.16667	0	1.30103
Glypican 3 network	12.5	0	1.30103
Syndecan-4-mediated signaling events	12.5	0	1.30103
Role of Calcineurin-dependent NFAT signaling in lymphocytes	8.33333	0	1.30103
Signaling by FGFR	8.33333	0	1.30103
G2/M Transition	8.33333	0	1.30103
Cyclin A/B1 associated events during G2/M transition	4.16667	0	1.30103
ID	4.16667	0	1.30103
Atypical NF-kappaB pathway	4.16667	0	1.30103
Regulation of Insulin-like Growth Factor (IGF) Activity by Insulin-like Growth Factor Binding Proteins (IGFBPs)	4.16667	0	1.30103
Interferon Signaling	8.33333	0	1.30103
Signaling by EGFR	8.33333	0	1.30103
Mitotic G2-G2/M phases	8.33333	0	1.30103
Netrin mediated repulsion signals	4.16667	0	1.30103
Sumoylation by RanBP2 regulates transcriptional repression	4.16667	0	1.30103
Signal amplification	4.16667	0	1.30103
Spry regulation of FGF signaling	4.16667	0	1.30103
Thrombin signalling through proteinase activated receptors (PARs)	4.16667	0	1.30103
Activation of BH3-only proteins	4.16667	0	1.30103
Syndecan-3-mediated signaling events	4.16667	0	1.30103
Negative regulation of FGFR signaling	4.16667	0	1.30103
Polo-like kinase mediated events	4.16667	0	1.30103
Mitotic Telophase /Cytokinesis	4.16667	0	1.30103
Phosphorylation of the APC/C	4.16667	0	1.30103
EPHA2 forward signaling	4.16667	0	1.30103
Phosphorylation of Emi1	4.16667	0	1.30103
Integrin alphaIIb beta3 signaling	4.16667	0	1.30103
Trafficking of AMPA receptors	4.16667	0	1.30103
G0 and Early G1	4.16667	0	1.30103
PIP3 activates AKT signaling	4.16667	0	1.30103
Glutamate Binding, Activation of AMPA Receptors and Synaptic Plasticity	4.16667	0	1.30103
E-cadherin signaling in keratinocytes	4.16667	0	1.30103
PDGFR-alpha signaling pathway	4.16667	0	1.30103
MAPK targets/ Nuclear events mediated by MAP kinases	4.16667	0	1.30103
Signalling to RAS	4.16667	0	1.30103
Mitotic Metaphase/Anaphase Transition	4.16667	0	1.30103
Sema4D induced cell migration and growth-cone collapse	4.16667	0	1.30103
TCR signaling in na&#xef;ve CD8+ T cells	8.33333	0	1.30103
FAS (CD95) signaling pathway	8.33333	0	1.30103
TCR signaling in na&#xef;ve CD4+ T cells	8.33333	0	1.30103
IL27-mediated signaling events	4.16667	0	1.30103
S1P2 pathway	4.16667	0	1.30103
PI-3K cascade	4.16667	0	1.30103
Sema4D in semaphorin signaling	4.16667	0	1.30103
VEGFR1 specific signals	4.16667	0	1.30103
Platelet Aggregation (Plug Formation)	4.16667	0	1.30103
Calcium signaling in the CD4+ TCR pathway	4.16667	0	1.30103
PI3K/AKT activation	4.16667	0	1.30103
Signalling to ERKs	4.16667	0	1.30103
MAP kinase activation in TLR cascade	4.16667	0	1.30103
Ephrin B reverse signaling	4.16667	0	1.30103
Intrinsic Pathway for Apoptosis	4.16667	0	1.30103
DNA strand elongation	4.16667	0	1.30103
EPHA forward signaling	4.16667	0	1.30103
Recycling pathway of L1	4.16667	0	1.30103
Netrin-mediated signaling events	4.16667	0	1.30103
Alpha4 beta1 integrin signaling events	4.16667	0	1.30103
Alpha-synuclein signaling	4.16667	0	1.30103
Apoptosis	8.33333	0	1.30103
Trk receptor signaling mediated by the MAPK pathway	4.16667	0	1.30103
Canonical NF-kappaB pathway	4.16667	0	1.30103
a6b1 and a6b4 Integrin signaling	4.16667	0	1.30103
CXCR3-mediated signaling events	4.16667	0	1.30103
Regulation of IFNA signaling	4.16667	0	1.30103
TNF alpha/NF-kB	8.33333	0	1.30103
EPHB forward signaling	4.16667	0	1.30103
Aurora B signaling	4.16667	0	1.30103
JNK signaling in the CD4+ TCR pathway	4.16667	0	1.30103
Ras signaling in the CD4+ TCR pathway	4.16667	0	1.30103
Meiotic Recombination	4.16667	0	1.30103
Beta3 integrin cell surface interactions	4.16667	0	1.30103
EphrinA-EPHA pathway	4.16667	0	1.30103
FOXA1 transcription factor network	4.16667	0	1.30103
Netrin-1 signaling	4.16667	0	1.30103
Interferon gamma signaling	4.16667	0	1.30103
Cytokine Signaling in Immune system	8.33333	0	1.30103
Ceramide signaling pathway	4.16667	0	1.30103
Angiopoietin receptor Tie2-mediated signaling	4.16667	0	1.30103
Signaling mediated by p38-alpha and p38-beta	4.16667	0	1.30103
TRAF6 Mediated Induction of proinflammatory cytokines	4.16667	0	1.30103
Signaling events mediated by Stem cell factor receptor (c-Kit)	4.16667	0	1.30103
NFkB and MAP kinases activation mediated by TLR4 signaling repertoire	4.16667	0	1.30103
Thromboxane A2 receptor signaling	4.16667	0	1.30103
KitReceptor	4.16667	0	1.30103
Toll Like Receptor 3 (TLR3) Cascade	4.16667	0	1.30103
TRIF mediated TLR3 signaling	4.16667	0	1.30103
Endogenous TLR signaling	4.16667	0	1.30103
NOTCH	4.16667	0	1.30103
NCAM signaling for neurite out-growth	4.16667	0	1.30103
CD40/CD40L signaling	4.16667	0	1.30103
MyD88-independent cascade initiated on plasma membrane	4.16667	0	1.30103
MyD88 cascade initiated on plasma membrane	4.16667	0	1.30103
TRAF6 mediated induction of NFkB and MAP kinases upon TLR7/8 or 9 activation	4.16667	0	1.30103
Axon guidance	8.33333	0	1.30103
Toll Like Receptor 5 (TLR5) Cascade	4.16667	0	1.30103
Toll Like Receptor 10 (TLR10) Cascade	4.16667	0	1.30103
MyD88 dependent cascade initiated on endosome	4.16667	0	1.30103
EphrinB-EPHB pathway	4.16667	0	1.30103
Fc-epsilon receptor I signaling in mast cells	4.16667	0	1.30103
Loss of Nlp from mitotic centrosomes	4.16667	0	1.30103
Loss of proteins required for interphase microtubule organizationÃÂ from the centrosome	4.16667	0	1.30103
Toll Like Receptor 7/8 (TLR7/8) Cascade	4.16667	0	1.30103
MyD88:Mal cascade initiated on plasma membrane	4.16667	0	1.30103
Mitotic Prophase	4.16667	0	1.30103
Golgi Cisternae Pericentriolar Stack Reorganization	4.16667	0	1.30103
Semaphorin interactions	4.16667	0	1.30103
Validated nuclear estrogen receptor alpha network	4.16667	0	1.30103
Toll Like Receptor TLR6:TLR2 Cascade	4.16667	0	1.30103
Toll Like Receptor TLR1:TLR2 Cascade	4.16667	0	1.30103
Downstream signaling in na&#xef;ve CD8+ T cells	4.16667	0	1.30103
Toll Like Receptor 9 (TLR9) Cascade	4.16667	0	1.30103
Toll Like Receptor 2 (TLR2) Cascade	4.16667	0	1.30103
Downstream signaling of activated FGFR	4.16667	0	1.30103
CDK-mediated phosphorylation and removal of Cdc6	4.16667	0	1.30103
Regulation of activated PAK-2p34 by proteasome mediated degradation	4.16667	0	1.30103
Developmental Biology	12.5	0	1.30103
IL2 signaling events mediated by PI3K	4.16667	0	1.30103
BCR signaling pathway	4.16667	0	1.30103
Autodegradation of the E3 ubiquitin ligase COP1	4.16667	0	1.30103
Signaling events regulated by Ret tyrosine kinase	4.16667	0	1.30103
Transcriptional Regulation of White Adipocyte Differentiation	4.16667	0	1.30103
Centrosome maturation	4.16667	0	1.30103
Recruitment of mitotic centrosome proteins and complexes	4.16667	0	1.30103
Activated TLR4 signalling	4.16667	0	1.30103
Integrin cell surface interactions	4.16667	0	1.30103
Meiosis	4.16667	0	1.30103
Activation of APC/C and APC/C:Cdc20 mediated degradation of mitotic proteins	4.16667	0	1.30103
CDT1 association with the CDC6:ORC:origin complex	4.16667	0	1.30103
Regulation of Apoptosis	4.16667	0	1.30103
Toll Like Receptor 4 (TLR4) Cascade	4.16667	0	1.30103
Interferon alpha/beta signaling	4.16667	0	1.30103
Regulation of APC/C activators between G1/S and early anaphase	4.16667	0	1.30103
L1CAM interactions	4.16667	0	1.30103
FOXA transcription factor networks	4.16667	0	1.30103
Membrane Trafficking	4.16667	0	1.30103
Neurotransmitter Receptor Binding And Downstream Transmission In The Postsynaptic Cell	4.16667	0	1.30103
Toll Receptor Cascades	4.16667	0	1.30103
Mitotic Prometaphase	4.16667	0	1.30103
Immune System	12.5	0	1.30103
Cell-Cell communication	4.16667	0	1.30103
Factors involved in megakaryocyte development and platelet production	4.16667	0	1.30103
Transmission across Chemical Synapses	4.16667	0	1.30103
Platelet activation, signaling and aggregation	4.16667	0	1.30103
Hemostasis	8.33333	0	1.30103
M Phase	4.16667	0	1.30103
Innate Immune System	4.16667	0	1.30103
Epithelial-to-mesenchymal transition	4.16667	0	1.30103
Neuronal System	4.16667	0	1.30103
Diabetes pathways	4.16667	0	1.30103
Mesenchymal-to-epithelial transition	4.16667	0	1.30103
Signal Transduction	12.5	0	1.30103

## Sheet: Biological pathway
Dataset: Genes
Enrichment analysis: Biological pathway
Number of genes in the dataset: 25
Number of genes in the dataset (which are available in Biological pathway database) :24
Number of genes in background: 6290
						Corrected p-values
Biological pathway	No. of genes in the dataset	No.of genes in the background dataset	Percentage of genes	Fold enrichment	P-value (Hypergeometric test)	Bonferroni method	BH method	Q-value (Storey-Tibshirani method)	Mapped gene names
FOXM1 transcription factor network	10	42	41.6667	62.4224	1.01951e-16	1.70055e-13	1.70055e-13	9.46385e-13	CCND1; CDK4; CDKN2A; CHEK2; RB1; FOS; CCNE1; PLK1; MMP2; CCNB2;
Regulation of retinoblastoma protein	8	66	33.3333	31.7894	6.11953e-11	1.02074e-07	5.10368e-08	2.84029e-07	CCND1; CDK4; CDKN2A; MDM2; RB1; CCNE1; SIRT1; E2F2;
ATM pathway	12	307	50	10.2482	2.36025e-10	3.93689e-07	6.24513e-08	3.47553e-07	TP53; CDKN2A; MDM2; CHEK2; RB1; CCNE1; PLK1; MMP2; CDC6; SIRT1; E2F2; CCNG1;
ErbB1 downstream signaling	19	1285	79.1667	3.87556	1.03531e-09	1.7269e-06	6.24513e-08	3.47553e-07	TP53; CCND1; CDK4; STAT3; VEGFA; CDKN2A; MDM2; SRC; CHEK2; ERBB2; RB1; FOS; CCNE1; PLK1; MMP2; SIRT1; E2F2; CCNG1; TNFSF11;
Urokinase-type plasminogen activator (uPA) and uPAR-mediated signaling	19	1285	79.1667	3.87556	1.03531e-09	1.7269e-06	6.24513e-08	3.47553e-07	TP53; CCND1; CDK4; STAT3; VEGFA; CDKN2A; MDM2; SRC; CHEK2; ERBB2; RB1; FOS; CCNE1; PLK1; MMP2; SIRT1; E2F2; CCNG1; TNFSF11;
Insulin Pathway	19	1285	79.1667	3.87556	1.03531e-09	1.7269e-06	6.24513e-08	3.47553e-07	TP53; CCND1; CDK4; STAT3; VEGFA; CDKN2A; MDM2; SRC; CHEK2; ERBB2; RB1; FOS; CCNE1; PLK1; MMP2; SIRT1; E2F2; CCNG1; TNFSF11;
Class I PI3K signaling events mediated by Akt	19	1285	79.1667	3.87556	1.03531e-09	1.7269e-06	6.24513e-08	3.47553e-07	TP53; CCND1; CDK4; STAT3; VEGFA; CDKN2A; MDM2; SRC; CHEK2; ERBB2; RB1; FOS; CCNE1; PLK1; MMP2; SIRT1; E2F2; CCNG1; TNFSF11;
Arf6 trafficking events	19	1285	79.1667	3.87556	1.03531e-09	1.7269e-06	6.24513e-08	3.47553e-07	TP53; CCND1; CDK4; STAT3; VEGFA; CDKN2A; MDM2; SRC; CHEK2; ERBB2; RB1; FOS; CCNE1; PLK1; MMP2; SIRT1; E2F2; CCNG1; TNFSF11;
Internalization of ErbB1	19	1285	79.1667	3.87556	1.03531e-09	1.7269e-06	6.24513e-08	3.47553e-07	TP53; CCND1; CDK4; STAT3; VEGFA; CDKN2A; MDM2; SRC; CHEK2; ERBB2; RB1; FOS; CCNE1; PLK1; MMP2; SIRT1; E2F2; CCNG1; TNFSF11;
PDGFR-beta signaling pathway	19	1285	79.1667	3.87556	1.03531e-09	1.7269e-06	6.24513e-08	3.47553e-07	TP53; CCND1; CDK4; STAT3; VEGFA; CDKN2A; MDM2; SRC; CHEK2; ERBB2; RB1; FOS; CCNE1; PLK1; MMP2; SIRT1; E2F2; CCNG1; TNFSF11;
Class I PI3K signaling events	19	1285	79.1667	3.87556	1.03531e-09	1.7269e-06	6.24513e-08	3.47553e-07	TP53; CCND1; CDK4; STAT3; VEGFA; CDKN2A; MDM2; SRC; CHEK2; ERBB2; RB1; FOS; CCNE1; PLK1; MMP2; SIRT1; E2F2; CCNG1; TNFSF11;
Arf6 signaling events	19	1285	79.1667	3.87556	1.03531e-09	1.7269e-06	6.24513e-08	3.47553e-07	TP53; CCND1; CDK4; STAT3; VEGFA; CDKN2A; MDM2; SRC; CHEK2; ERBB2; RB1; FOS; CCNE1; PLK1; MMP2; SIRT1; E2F2; CCNG1; TNFSF11;
Signaling events mediated by focal adhesion kinase	19	1285	79.1667	3.87556	1.03531e-09	1.7269e-06	6.24513e-08	3.47553e-07	TP53; CCND1; CDK4; STAT3; VEGFA; CDKN2A; MDM2; SRC; CHEK2; ERBB2; RB1; FOS; CCNE1; PLK1; MMP2; SIRT1; E2F2; CCNG1; TNFSF11;
mTOR signaling pathway	19	1285	79.1667	3.87556	1.03531e-09	1.7269e-06	6.24513e-08	3.47553e-07	TP53; CCND1; CDK4; STAT3; VEGFA; CDKN2A; MDM2; SRC; CHEK2; ERBB2; RB1; FOS; CCNE1; PLK1; MMP2; SIRT1; E2F2; CCNG1; TNFSF11;
S1P1 pathway	19	1285	79.1667	3.87556	1.03531e-09	1.7269e-06	6.24513e-08	3.47553e-07	TP53; CCND1; CDK4; STAT3; VEGFA; CDKN2A; MDM2; SRC; CHEK2; ERBB2; RB1; FOS; CCNE1; PLK1; MMP2; SIRT1; E2F2; CCNG1; TNFSF11;
Arf6 downstream pathway	19	1285	79.1667	3.87556	1.03531e-09	1.7269e-06	6.24513e-08	3.47553e-07	TP53; CCND1; CDK4; STAT3; VEGFA; CDKN2A; MDM2; SRC; CHEK2; ERBB2; RB1; FOS; CCNE1; PLK1; MMP2; SIRT1; E2F2; CCNG1; TNFSF11;
EGF receptor (ErbB1) signaling pathway	19	1285	79.1667	3.87556	1.03531e-09	1.7269e-06	6.24513e-08	3.47553e-07	TP53; CCND1; CDK4; STAT3; VEGFA; CDKN2A; MDM2; SRC; CHEK2; ERBB2; RB1; FOS; CCNE1; PLK1; MMP2; SIRT1; E2F2; CCNG1; TNFSF11;
EGFR-dependent Endothelin signaling events	19	1286	79.1667	3.87255	1.04986e-09	1.75116e-06	6.24513e-08	3.47553e-07	TP53; CCND1; CDK4; STAT3; VEGFA; CDKN2A; MDM2; SRC; CHEK2; ERBB2; RB1; FOS; CCNE1; PLK1; MMP2; SIRT1; E2F2; CCNG1; TNFSF11;
IGF1 pathway	19	1288	79.1667	3.86654	1.07952e-09	1.80064e-06	6.24513e-08	3.47553e-07	TP53; CCND1; CDK4; STAT3; VEGFA; CDKN2A; MDM2; SRC; CHEK2; ERBB2; RB1; FOS; CCNE1; PLK1; MMP2; SIRT1; E2F2; CCNG1; TNFSF11;
IL5-mediated signaling events	19	1289	79.1667	3.86354	1.09465e-09	1.82587e-06	6.24513e-08	3.47553e-07	TP53; CCND1; CDK4; STAT3; VEGFA; CDKN2A; MDM2; SRC; CHEK2; ERBB2; RB1; FOS; CCNE1; PLK1; MMP2; SIRT1; E2F2; CCNG1; TNFSF11;
GMCSF-mediated signaling events	19	1289	79.1667	3.86354	1.09465e-09	1.82587e-06	6.24513e-08	3.47553e-07	TP53; CCND1; CDK4; STAT3; VEGFA; CDKN2A; MDM2; SRC; CHEK2; ERBB2; RB1; FOS; CCNE1; PLK1; MMP2; SIRT1; E2F2; CCNG1; TNFSF11;
PDGF receptor signaling network	19	1290	79.1667	3.86054	1.10997e-09	1.85143e-06	6.24513e-08	3.47553e-07	TP53; CCND1; CDK4; STAT3; VEGFA; CDKN2A; MDM2; SRC; CHEK2; ERBB2; RB1; FOS; CCNE1; PLK1; MMP2; SIRT1; E2F2; CCNG1; TNFSF11;
Signaling events mediated by Hepatocyte Growth Factor Receptor (c-Met)	19	1290	79.1667	3.86054	1.10997e-09	1.85143e-06	6.24513e-08	3.47553e-07	TP53; CCND1; CDK4; STAT3; VEGFA; CDKN2A; MDM2; SRC; CHEK2; ERBB2; RB1; FOS; CCNE1; PLK1; MMP2; SIRT1; E2F2; CCNG1; TNFSF11;
Nectin adhesion pathway	19	1292	79.1667	3.85457	1.14123e-09	1.90357e-06	6.24513e-08	3.47553e-07	TP53; CCND1; CDK4; STAT3; VEGFA; CDKN2A; MDM2; SRC; CHEK2; ERBB2; RB1; FOS; CCNE1; PLK1; MMP2; SIRT1; E2F2; CCNG1; TNFSF11;
IL3-mediated signaling events	19	1292	79.1667	3.85457	1.14123e-09	1.90357e-06	6.24513e-08	3.47553e-07	TP53; CCND1; CDK4; STAT3; VEGFA; CDKN2A; MDM2; SRC; CHEK2; ERBB2; RB1; FOS; CCNE1; PLK1; MMP2; SIRT1; E2F2; CCNG1; TNFSF11;
Signaling events mediated by VEGFR1 and VEGFR2	19	1293	79.1667	3.85158	1.15717e-09	1.93015e-06	6.24513e-08	3.47553e-07	TP53; CCND1; CDK4; STAT3; VEGFA; CDKN2A; MDM2; SRC; CHEK2; ERBB2; RB1; FOS; CCNE1; PLK1; MMP2; SIRT1; E2F2; CCNG1; TNFSF11;
IFN-gamma pathway	19	1293	79.1667	3.85158	1.15717e-09	1.93015e-06	6.24513e-08	3.47553e-07	TP53; CCND1; CDK4; STAT3; VEGFA; CDKN2A; MDM2; SRC; CHEK2; ERBB2; RB1; FOS; CCNE1; PLK1; MMP2; SIRT1; E2F2; CCNG1; TNFSF11;
Glypican 1 network	19	1296	79.1667	3.84267	1.20624e-09	2.012e-06	6.24513e-08	3.47553e-07	TP53; CCND1; CDK4; STAT3; VEGFA; CDKN2A; MDM2; SRC; CHEK2; ERBB2; RB1; FOS; CCNE1; PLK1; MMP2; SIRT1; E2F2; CCNG1; TNFSF11;
PAR1-mediated thrombin signaling events	19	1296	79.1667	3.84267	1.20624e-09	2.012e-06	6.24513e-08	3.47553e-07	TP53; CCND1; CDK4; STAT3; VEGFA; CDKN2A; MDM2; SRC; CHEK2; ERBB2; RB1; FOS; CCNE1; PLK1; MMP2; SIRT1; E2F2; CCNG1; TNFSF11;
Syndecan-1-mediated signaling events	19	1297	79.1667	3.83971	1.22302e-09	2.04e-06	6.24513e-08	3.47553e-07	TP53; CCND1; CDK4; STAT3; VEGFA; CDKN2A; MDM2; SRC; CHEK2; ERBB2; RB1; FOS; CCNE1; PLK1; MMP2; SIRT1; E2F2; CCNG1; TNFSF11;
Thrombin/protease-activated receptor (PAR) pathway	19	1297	79.1667	3.83971	1.22302e-09	2.04e-06	6.24513e-08	3.47553e-07	TP53; CCND1; CDK4; STAT3; VEGFA; CDKN2A; MDM2; SRC; CHEK2; ERBB2; RB1; FOS; CCNE1; PLK1; MMP2; SIRT1; E2F2; CCNG1; TNFSF11;
Plasma membrane estrogen receptor signaling	19	1298	79.1667	3.83675	1.24003e-09	2.06837e-06	6.24513e-08	3.47553e-07	TP53; CCND1; CDK4; STAT3; VEGFA; CDKN2A; MDM2; SRC; CHEK2; ERBB2; RB1; FOS; CCNE1; PLK1; MMP2; SIRT1; E2F2; CCNG1; TNFSF11;
VEGF and VEGFR signaling network	19	1301	79.1667	3.8279	1.29239e-09	2.15571e-06	6.24513e-08	3.47553e-07	TP53; CCND1; CDK4; STAT3; VEGFA; CDKN2A; MDM2; SRC; CHEK2; ERBB2; RB1; FOS; CCNE1; PLK1; MMP2; SIRT1; E2F2; CCNG1; TNFSF11;
Alpha9 beta1 integrin signaling events	19	1302	79.1667	3.82496	1.3103e-09	2.18558e-06	6.24513e-08	3.47553e-07	TP53; CCND1; CDK4; STAT3; VEGFA; CDKN2A; MDM2; SRC; CHEK2; ERBB2; RB1; FOS; CCNE1; PLK1; MMP2; SIRT1; E2F2; CCNG1; TNFSF11;
Endothelins	19	1304	79.1667	3.81909	1.34682e-09	2.2465e-06	6.24513e-08	3.47553e-07	TP53; CCND1; CDK4; STAT3; VEGFA; CDKN2A; MDM2; SRC; CHEK2; ERBB2; RB1; FOS; CCNE1; PLK1; MMP2; SIRT1; E2F2; CCNG1; TNFSF11;
LKB1 signaling events	19	1305	79.1667	3.81617	1.36544e-09	2.27755e-06	6.24513e-08	3.47553e-07	TP53; CCND1; CDK4; STAT3; VEGFA; CDKN2A; MDM2; SRC; CHEK2; ERBB2; RB1; FOS; CCNE1; PLK1; MMP2; SIRT1; E2F2; CCNG1; TNFSF11;
ErbB receptor signaling network	19	1308	79.1667	3.80742	1.42275e-09	2.37315e-06	6.24513e-08	3.47553e-07	TP53; CCND1; CDK4; STAT3; VEGFA; CDKN2A; MDM2; SRC; CHEK2; ERBB2; RB1; FOS; CCNE1; PLK1; MMP2; SIRT1; E2F2; CCNG1; TNFSF11;
Sphingosine 1-phosphate (S1P) pathway	19	1308	79.1667	3.80742	1.42275e-09	2.37315e-06	6.24513e-08	3.47553e-07	TP53; CCND1; CDK4; STAT3; VEGFA; CDKN2A; MDM2; SRC; CHEK2; ERBB2; RB1; FOS; CCNE1; PLK1; MMP2; SIRT1; E2F2; CCNG1; TNFSF11;
TRAIL signaling pathway	19	1325	79.1667	3.75857	1.79258e-09	2.99002e-06	7.66671e-08	4.26666e-07	TP53; CCND1; CDK4; STAT3; VEGFA; CDKN2A; MDM2; SRC; CHEK2; ERBB2; RB1; FOS; CCNE1; PLK1; MMP2; SIRT1; E2F2; CCNG1; TNFSF11;
Glypican pathway	19	1335	79.1667	3.73041	2.05046e-09	3.42016e-06	8.55041e-08	4.75845e-07	TP53; CCND1; CDK4; STAT3; VEGFA; CDKN2A; MDM2; SRC; CHEK2; ERBB2; RB1; FOS; CCNE1; PLK1; MMP2; SIRT1; E2F2; CCNG1; TNFSF11;
Proteoglycan syndecan-mediated signaling events	19	1342	79.1667	3.71095	2.25127e-09	3.75512e-06	9.15883e-08	5.09705e-07	TP53; CCND1; CDK4; STAT3; VEGFA; CDKN2A; MDM2; SRC; CHEK2; ERBB2; RB1; FOS; CCNE1; PLK1; MMP2; SIRT1; E2F2; CCNG1; TNFSF11;
Beta1 integrin cell surface interactions	19	1348	79.1667	3.69444	2.43794e-09	4.06649e-06	9.68212e-08	5.38827e-07	TP53; CCND1; CDK4; STAT3; VEGFA; CDKN2A; MDM2; SRC; CHEK2; ERBB2; RB1; FOS; CCNE1; PLK1; MMP2; SIRT1; E2F2; CCNG1; TNFSF11;
Integrin family cell surface interactions	19	1375	79.1667	3.62189	3.4725e-09	5.79213e-06	1.34701e-07	7.49633e-07	TP53; CCND1; CDK4; STAT3; VEGFA; CDKN2A; MDM2; SRC; CHEK2; ERBB2; RB1; FOS; CCNE1; PLK1; MMP2; SIRT1; E2F2; CCNG1; TNFSF11;
Cell Cycle, Mitotic	11	317	45.8333	9.09858	6.21791e-09	1.03715e-05	2.35715e-07	1.3118e-06	CCND1; CDK4; CDKN2A; RB1; CCNE1; PLK1; CDC6; AURKA; E2F2; CCNB2; MCM5;
ATR signaling pathway	10	250	41.6667	10.489	9.87619e-09	1.64735e-05	3.66077e-07	2.03729e-06	TP53; CDKN2A; MDM2; CHEK2; RB1; PLK1; MMP2; CDC6; E2F2; CCNG1;
TGFBR	8	125	33.3333	16.786	1.09483e-08	1.82618e-05	3.96996e-07	2.20935e-06	TP53; CCND1; CDK4; RB1; FOS; CD44; CCNE1; CCNB2;
Mitotic G1-G1/S phases	8	140	33.3333	14.9876	2.68504e-08	4.47865e-05	9.52904e-07	5.30308e-06	CCND1; CDK4; CDKN2A; RB1; CCNE1; CDC6; E2F2; MCM5;
Cyclin D associated events in G1	5	31	20.8333	42.3248	8.25591e-08	0.000137709	2.81038e-06	1.56403e-05	CCND1; CDK4; CDKN2A; RB1; E2F2;
G1 Phase	5	31	20.8333	42.3248	8.25591e-08	0.000137709	2.81038e-06	1.56403e-05	CCND1; CDK4; CDKN2A; RB1; E2F2;
Polo-like kinase signaling events in the cell cycle	7	109	29.1667	16.8465	1.04991e-07	0.000175125	3.5025e-06	1.9492e-05	TP53; MDM2; SRC; CHEK2; CCNE1; PLK1; AURKA;
Integrin-linked kinase signaling	13	654	54.1667	5.21137	1.24643e-07	0.000207905	4.07657e-06	2.26869e-05	TP53; CCND1; CDK4; STAT3; VEGFA; CDKN2A; MDM2; SRC; RB1; FOS; MMP2; AURKA; TNFSF11;
Cell Cycle Checkpoints	7	118	29.1667	15.5617	1.81807e-07	0.000303254	5.83181e-06	3.24551e-05	TP53; CCND1; MDM2; CHEK2; CDC6; CCNB2; MCM5;
E2F transcription factor network	6	73	25	21.5651	2.26359e-07	0.000377567	7.12391e-06	3.96458e-05	CDKN2A; RB1; CCNE1; CDC6; SIRT1; E2F2;
p53 pathway	8	189	33.3333	11.1021	2.79102e-07	0.000465542	8.62115e-06	4.79782e-05	TP53; CDKN2A; MDM2; CHEK2; RB1; MMP2; E2F2; CCNG1;
PLK3 signaling events	3	5	12.5	157.394	4.85779e-07	0.000810279	1.47323e-05	8.19881e-05	TP53; CHEK2; CCNE1;
AP-1 transcription factor network	12	621	50	5.06645	6.85264e-07	0.00114302	2.04111e-05	0.000113591	TP53; CCND1; CDK4; STAT3; VEGFA; CDKN2A; MDM2; SRC; RB1; FOS; MMP2; TNFSF11;
ATF-2 transcription factor network	5	59	20.8333	22.2419	2.2663e-06	0.0037802	6.63192e-05	0.000369078	CCND1; CDK4; RB1; FOS; MMP2;
Integrins in angiogenesis	5	64	20.8333	20.5045	3.40808e-06	0.00568467	9.80116e-05	0.000545452	VEGFA; SRC; FOS; CD44; MMP2;
CDC42 signaling events	12	755	50	4.16725	5.614e-06	0.00936415	0.000158714	0.000883274	TP53; CCND1; CDK4; STAT3; VEGFA; CDKN2A; MDM2; SRC; RB1; FOS; MMP2; TNFSF11;
Regulation of CDC42 activity	12	768	50	4.09671	6.72663e-06	0.01122	0.000187	0.00104069	TP53; CCND1; CDK4; STAT3; VEGFA; CDKN2A; MDM2; SRC; RB1; FOS; MMP2; TNFSF11;
Androgen-mediated signaling	6	130	25	12.1104	6.88495e-06	0.0114841	0.000188264	0.00104772	CCND1; CDKN2A; MDM2; SRC; FOS; SIRT1;
AndrogenReceptor	5	78	20.8333	16.8247	9.1077e-06	0.0151916	0.000245026	0.00136362	CCND1; STAT3; MDM2; RB1; CCNE1;
Direct p53 effectors	6	138	25	11.4084	9.7245e-06	0.0162205	0.000257468	0.00143285	TP53; MDM2; RB1; MMP2; E2F2; CCNG1;
ErbB2/ErbB3 signaling events	4	38	16.6667	27.6379	1.1038e-05	0.0184113	0.000287677	0.00160097	STAT3; SRC; ERBB2; FOS;
G2/M Checkpoints	4	43	16.6667	24.425	1.82203e-05	0.0303915	0.000467561	0.00260206	CHEK2; CDC6; CCNB2; MCM5;
PLK1 signaling events	5	104	20.8333	12.6189	3.71429e-05	0.0619543	0.000938702	0.00522404	TP53; MDM2; SRC; PLK1; AURKA;
Regulation of Androgen receptor activity	5	108	20.8333	12.1516	4.45667e-05	0.0743373	0.00110951	0.00617463	CCND1; CDKN2A; MDM2; SRC; SIRT1;
S Phase	5	121	20.8333	10.8462	7.68988e-05	0.128267	0.00188628	0.0104975	CCND1; CDK4; RB1; CDC6; MCM5;
Phosphorylation of proteins involved in G1/S transition by active Cyclin E:Cdk2 complexes	2	4	8.33333	131.314	8.33355e-05	0.139004	0.00201454	0.0112113	RB1; CCNE1;
Aurora A signaling	4	64	16.6667	16.4118	8.89131e-05	0.148307	0.00206689	0.0115026	TP53; MDM2; SRC; AURKA;
RhoA signaling pathway	6	205	25	7.67995	9.16964e-05	0.15295	0.00206689	0.0115026	CCND1; CDK4; STAT3; RB1; FOS; MMP2;
RAC1 signaling pathway	6	205	25	7.67995	9.16964e-05	0.15295	0.00206689	0.0115026	CCND1; CDK4; STAT3; RB1; FOS; MMP2;
Regulation of RAC1 activity	6	205	25	7.67995	9.16964e-05	0.15295	0.00206689	0.0115026	CCND1; CDK4; STAT3; RB1; FOS; MMP2;
Regulation of RhoA activity	6	205	25	7.67995	9.16964e-05	0.15295	0.00206689	0.0115026	CCND1; CDK4; STAT3; RB1; FOS; MMP2;
Validated transcriptional targets of AP1 family members Fra1 and Fra2	5	134	20.8333	9.79399	0.00012495	0.208417	0.00277889	0.015465	CCND1; CDK4; CDKN2A; FOS; MMP2;
E2F mediated regulation of DNA replication	3	28	12.5	28.1522	0.000150225	0.250574	0.00329703	0.0183486	RB1; CCNE1; CDC6;
Osteopontin-mediated events	3	29	12.5	27.1818	0.000167139	0.278788	0.0035742	0.019891	FOS; CD44; MMP2;
G2/M DNA damage checkpoint	3	29	12.5	27.1818	0.000167139	0.278788	0.0035742	0.019891	CHEK2; CDC6; MCM5;
G1/S DNA Damage Checkpoints	4	76	16.6667	13.8208	0.000174121	0.290434	0.00367638	0.0204597	TP53; CCND1; MDM2; CHEK2;
p73 transcription factor network	4	78	16.6667	13.4665	0.000192604	0.321263	0.00401579	0.0223486	MDM2; RB1; PLK1; SIRT1;
C-MYC pathway	5	149	20.8333	8.80808	0.00020602	0.343642	0.00424249	0.0236102	TP53; CCND1; CDK4; CDKN2A; ERBB2;
Hypoxic and oxygen homeostasis regulation of HIF-1-alpha	4	80	16.6667	13.1298	0.000212466	0.354393	0.00432187	0.024052	TP53; VEGFA; CDKN2A; FOS;
Regulation of DNA replication	4	88	16.6667	11.9363	0.000306927	0.511955	0.00616813	0.0343268	RB1; CDC6; E2F2; MCM5;
Signaling by Aurora kinases	4	98	16.6667	10.7185	0.000463468	0.773064	0.00920314	0.0512171	TP53; MDM2; SRC; AURKA;
p75(NTR)-mediated signaling	5	178	20.8333	7.37314	0.000470812	0.785315	0.009239	0.0514166	TP53; CCND1; STAT3; SRC; FOS;
Neurotrophic factor-mediated Trk receptor signaling	4	101	16.6667	10.4001	0.000519855	0.867118	0.0100828	0.0561124	CCND1; STAT3; SRC; FOS;
p63 transcription factor network	4	105	16.6667	10.004	0.000602452	1	0.0115505	0.0642804	CDKN2A; MDM2; PLK1; CCNB2;
p38 MAPK signaling pathway	5	189	20.8333	6.94404	0.000619902	1	0.01175	0.0653906	TP53; CCND1; CDK4; SRC; FOS;
IL6-mediated signaling events	3	47	12.5	16.774	0.000709001	1	0.0132286	0.0736193	STAT3; FOS; TNFSF11;
TNF receptor signaling pathway	6	299	25	5.2656	0.000713771	1	0.0132286	0.0736193	TP53; CCND1; CDK4; SRC; RB1; FOS;
CDC6 association with the ORC:origin complex	2	11	8.33333	47.8264	0.000751534	1	0.0137754	0.0766623	CDC6; E2F2;
G1/S Transition	4	117	16.6667	8.97802	0.000906145	1	0.0164288	0.0914292	RB1; CCNE1; CDC6; MCM5;
Validated transcriptional targets of TAp63 isoforms	3	54	12.5	14.6	0.00106572	1	0.0191141	0.106374	CDKN2A; MDM2; PLK1;
BMP receptor signaling	5	226	20.8333	5.80723	0.00139111	1	0.0246848	0.137375	TP53; CCND1; CDK4; SRC; FOS;
Association of licensing factors with the pre-replicative complex	2	15	8.33333	35.0812	0.00142143	1	0.0246974	0.137445	CDC6; E2F2;
G1/S-Specific Transcription	2	15	8.33333	35.0812	0.00142143	1	0.0246974	0.137445	CCNE1; CDC6;
Posttranslational regulation of adherens junction stability and dissassembly	5	231	20.8333	5.68154	0.00153374	1	0.0263741	0.146776	CCND1; CDKN2A; SRC; FOS; MMP2;
IL1-mediated signaling events	5	234	20.8333	5.6087	0.00162438	1	0.0276476	0.153864	TP53; CCND1; CDK4; SRC; FOS;
Trk receptor signaling mediated by PI3K and PLC-gamma	3	63	12.5	12.5146	0.00166821	1	0.0281068	0.156419	CCND1; SRC; FOS;
Validated transcriptional targets of deltaNp63 isoforms	3	64	12.5	12.3191	0.00174588	1	0.0291213	0.162065	CDKN2A; MDM2; CCNB2;
N-cadherin signaling events	5	251	20.8333	5.22885	0.00221499	1	0.0365803	0.203576	CCND1; CDKN2A; SRC; FOS; MMP2;
DNA Replication	5	261	20.8333	5.02852	0.00262885	1	0.0429894	0.239244	RB1; PLK1; CDC6; E2F2; MCM5;
Syndecan-2-mediated signaling events	3	77	12.5	10.2395	0.00296722	1	0.0480517	0.267416	SRC; FOS; MMP2;
Regulation of p38-alpha and p38-beta	4	164	16.6667	6.40521	0.00314894	1	0.0505042	0.281065	TP53; CDK4; SRC; FOS;
Stabilization and expansion of the E-cadherin adherens junction	5	275	20.8333	4.77253	0.00330004	1	0.0515646	0.286966	CCND1; CDKN2A; SRC; FOS; MMP2;
E-cadherin signaling in the nascent adherens junction	5	275	20.8333	4.77253	0.00330004	1	0.0515646	0.286966	CCND1; CDKN2A; SRC; FOS; MMP2;
Glucocorticoid receptor regulatory network	3	80	12.5	9.85556	0.0033078	1	0.0515646	0.286966	TP53; MDM2; FOS;
Signaling events mediated by PRL	2	23	8.33333	22.8844	0.00336176	1	0.0519206	0.288947	SRC; CCNE1;
E-cadherin signaling events	5	280	20.8333	4.68731	0.00356754	1	0.0545932	0.303821	CCND1; CDKN2A; SRC; FOS; MMP2;
Orc1 removal from chromatin	3	83	12.5	9.49938	0.00367155	1	0.0546798	0.304303	RB1; CDC6; MCM5;
Assembly of the pre-replicative complex	3	83	12.5	9.49938	0.00367155	1	0.0546798	0.304303	CDC6; E2F2; MCM5;
Switching of origins to a post-replicative state	3	83	12.5	9.49938	0.00367155	1	0.0546798	0.304303	RB1; CDC6; MCM5;
Glucocorticoid receptor signaling	3	85	12.5	9.27589	0.00392715	1	0.0574605	0.319778	TP53; MDM2; FOS;
Removal of licensing factors from origins	3	85	12.5	9.27589	0.00392715	1	0.0574605	0.319778	RB1; CDC6; MCM5;
Nongenotropic Androgen signaling	2	26	8.33333	20.2449	0.00428844	1	0.062201	0.34616	SRC; FOS;
Cyclin A:Cdk2-associated events at S phase entry	3	90	12.5	8.76062	0.00461309	1	0.066333	0.369155	RB1; CDC6; MCM5;
Signaling events mediated by TCPTP	3	92	12.5	8.57019	0.00490658	1	0.0699502	0.389285	STAT3; VEGFA; SRC;
Regulation of nuclear SMAD2/3 signaling	5	305	20.8333	4.30311	0.0051468	1	0.0709903	0.395073	TP53; CCND1; CDK4; SRC; FOS;
Regulation of cytoplasmic and nuclear SMAD2/3 signaling	5	305	20.8333	4.30311	0.0051468	1	0.0709903	0.395073	TP53; CCND1; CDK4; SRC; FOS;
TGF-beta receptor signaling	5	305	20.8333	4.30311	0.0051468	1	0.0709903	0.395073	TP53; CCND1; CDK4; SRC; FOS;
Notch signaling pathway	3	94	12.5	8.38787	0.00521118	1	0.0709903	0.395073	CCND1; STAT3; RB1;
Notch-mediated HES/HEY network	3	94	12.5	8.38787	0.00521118	1	0.0709903	0.395073	CCND1; STAT3; RB1;
S1P3 pathway	2	29	8.33333	18.1513	0.00532001	1	0.0709903	0.395073	VEGFA; SRC;
IL12 signaling mediated by STAT4	2	29	8.33333	18.1513	0.00532001	1	0.0709903	0.395073	STAT3; FOS;
BARD1 signaling events	2	29	8.33333	18.1513	0.00532001	1	0.0709903	0.395073	TP53; CCNE1;
Activation of the pre-replicative complex	2	30	8.33333	17.5464	0.00568678	1	0.0752822	0.418959	CDC6; MCM5;
M/G1 Transition	3	98	12.5	8.04554	0.00585421	1	0.0762877	0.424555	CDC6; E2F2; MCM5;
DNA Replication Pre-Initiation	3	98	12.5	8.04554	0.00585421	1	0.0762877	0.424555	CDC6; E2F2; MCM5;
LPA receptor mediated events	3	100	12.5	7.88465	0.00619287	1	0.0800753	0.445633	SRC; FOS; MMP2;
ALK1 signaling events	5	321	20.8333	4.08863	0.00638933	1	0.0815574	0.453881	TP53; CCND1; CDK4; SRC; FOS;
ErbB4 signaling events	2	32	8.33333	16.4501	0.00645418	1	0.0815574	0.453881	MDM2; ERBB2;
GAB1 signalosome	2	32	8.33333	16.4501	0.00645418	1	0.0815574	0.453881	MDM2; SRC;
ALK1 pathway	5	324	20.8333	4.05078	0.00664413	1	0.0833264	0.463726	TP53; CCND1; CDK4; SRC; FOS;
HIF-2-alpha transcription factor network	2	34	8.33333	15.4828	0.00726616	1	0.0904474	0.503356	VEGFA; SIRT1;
NGF signalling via TRKA from the plasma membrane	3	107	12.5	7.36888	0.00747002	1	0.0914065	0.508693	STAT3; MDM2; SRC;
Transcriptional activation of cell cycle inhibitor p21	1	2	4.16667	131.639	0.00761721	1	0.0914065	0.508693	TP53;
c-src mediated regulation of Cx43 function and closure of gap junctions	1	2	4.16667	131.639	0.00761721	1	0.0914065	0.508693	SRC;
Regulation of gap junction activity	1	2	4.16667	131.639	0.00761721	1	0.0914065	0.508693	SRC;
Transcriptional activation of p53 responsive genes	1	2	4.16667	131.639	0.00761721	1	0.0914065	0.508693	TP53;
Synthesis of DNA	3	109	12.5	7.23368	0.00786157	1	0.093665	0.521262	RB1; CDC6; MCM5;
IL12-mediated signaling events	3	111	12.5	7.10336	0.00826514	1	0.0977748	0.544134	STAT3; SRC; FOS;
Activation of ATR in response to replication stress	2	37	8.33333	14.2277	0.00856627	1	0.100623	0.559987	CDC6; MCM5;
Signaling events mediated by HDAC Class I	3	113	12.5	6.97764	0.00868082	1	0.101256	0.563507	TP53; STAT3; SIRT1;
IL2-mediated signaling events	3	115	12.5	6.8563	0.00910868	1	0.105509	0.587176	STAT3; SRC; FOS;
Signaling events mediated by HDAC Class III	2	39	8.33333	13.4983	0.00948681	1	0.109131	0.607333	TP53; SIRT1;
amb2 Integrin signaling	2	40	8.33333	13.1609	0.00996297	1	0.113824	0.633448	SRC; MMP2;
Signalling to STAT3	1	3	4.16667	87.9051	0.0114049	1	0.129411	0.720195	STAT3;
Mitotic M-M/G1 phases	4	242	16.6667	4.3408	0.0123774	1	0.139496	0.776322	PLK1; CDC6; E2F2; MCM5;
Presenilin action in Notch and Wnt signaling	2	46	8.33333	11.4447	0.0130375	1	0.14595	0.812236	CCND1; FOS;
Regulation of nuclear beta catenin signaling and target gene transcription	3	135	12.5	5.84063	0.0140738	1	0.155204	0.863737	CCND1; CDKN2A; MMP2;
FGF signaling pathway	2	48	8.33333	10.9679	0.0141433	1	0.155204	0.863737	SRC; FOS;
Alpha6Beta4Integrin	2	48	8.33333	10.9679	0.0141433	1	0.155204	0.863737	SRC; ERBB2;
FoxO family signaling	2	49	8.33333	10.7441	0.014711	1	0.159338	0.886741	PLK1; SIRT1;
Calcineurin-regulated NFAT-dependent transcription in lymphocytes	2	49	8.33333	10.7441	0.014711	1	0.159338	0.886741	CDK4; FOS;
EGFR1	3	138	12.5	5.71367	0.0149285	1	0.160242	0.891775	STAT3; SRC; FOS;
Activation of NOXA and translocation to mitochondria	1	4	4.16667	65.9836	0.0151788	1	0.160242	0.891775	TP53;
Activation of PUMA and translocation to mitochondria	1	4	4.16667	65.9836	0.0151788	1	0.160242	0.891775	TP53;
G2/M DNA replication checkpoint	1	4	4.16667	65.9836	0.0151788	1	0.160242	0.891775	CCNB2;
Signalling by NGF	3	143	12.5	5.5139	0.0164177	1	0.171727	0.955691	STAT3; MDM2; SRC;
Signaling events mediated by PTP1B	2	52	8.33333	10.1244	0.0164726	1	0.171727	0.955691	STAT3; SRC;
Canonical Wnt signaling pathway	3	155	12.5	5.08705	0.0203255	1	0.210577	1	CCND1; CDKN2A; MMP2;
Coregulation of Androgen receptor activity	2	61	8.33333	8.63086	0.0222655	1	0.229252	1	CCND1; CDKN2A;
Cyclin B2 mediated events	1	6	4.16667	44.0257	0.0226851	1	0.230724	1	CCNB2;
Gap junction trafficking and regulation	1	6	4.16667	44.0257	0.0226851	1	0.230724	1	SRC;
Validated targets of C-MYC transcriptional repression	2	63	8.33333	8.35691	0.0236525	1	0.239105	1	CCND1; ERBB2;
Ubiquitin-dependent degradation of Cyclin D	2	66	8.33333	7.97711	0.0257984	1	0.253128	1	CCND1; CDK4;
IL23-mediated signaling events	2	66	8.33333	7.97711	0.0257984	1	0.253128	1	STAT3; SRC;
HIF-1-alpha transcription factor network	2	66	8.33333	7.97711	0.0257984	1	0.253128	1	VEGFA; FOS;
Ubiquitin-dependent degradation of Cyclin D1	2	66	8.33333	7.97711	0.0257984	1	0.253128	1	CCND1; CDK4;
Signaling by SCF-KIT	2	66	8.33333	7.97711	0.0257984	1	0.253128	1	STAT3; MDM2;
Regulation of Telomerase	2	68	8.33333	7.74252	0.0272719	1	0.26602	1	CCND1; FOS;
APC/C:Cdh1 mediated degradation of Cdc20 and other APC/C:Cdh1 targeted proteins in late mitosis/early G1	2	69	8.33333	7.63033	0.0280212	1	0.268617	1	PLK1; AURKA;
Stabilization of p53	2	69	8.33333	7.63033	0.0280212	1	0.268617	1	TP53; MDM2;
Ubiquitin Mediated Degradation of Phosphorylated Cdc25A	2	69	8.33333	7.63033	0.0280212	1	0.268617	1	CCND1; CHEK2;
p53-Independent G1/S DNA damage checkpoint	2	70	8.33333	7.52134	0.0287789	1	0.272746	1	CCND1; CHEK2;
p53-Independent DNA Damage Response	2	70	8.33333	7.52134	0.0287789	1	0.272746	1	CCND1; CHEK2;
Inhibition of replication initiation of damaged DNA by Rb/E2F1	1	8	4.16667	33.033	0.0301366	1	0.282526	1	RB1;
p53-Dependent G1 DNA Damage Response	2	72	8.33333	7.31244	0.030319	1	0.282526	1	TP53; MDM2;
p53-Dependent G1/S DNA damage checkpoint	2	72	8.33333	7.31244	0.030319	1	0.282526	1	TP53; MDM2;
Noncanonical Wnt signaling pathway	3	182	12.5	4.33242	0.0308583	1	0.285954	1	CCND1; CDKN2A; MMP2;
Downstream signal transduction	2	75	8.33333	7.01998	0.03269	1	0.301254	1	MDM2; SRC;
AKT phosphorylates targets in the cytosol	1	9	4.16667	29.3667	0.0338419	1	0.303486	1	MDM2;
GP1b-IX-V activation signalling	1	9	4.16667	29.3667	0.0338419	1	0.303486	1	SRC;
Activation of the AP-1 family of transcription factors	1	9	4.16667	29.3667	0.0338419	1	0.303486	1	FOS;
a4b7 Integrin signaling	1	9	4.16667	29.3667	0.0338419	1	0.303486	1	CD44;
p38MAPK events	1	9	4.16667	29.3667	0.0338419	1	0.303486	1	SRC;
CXCR4-mediated signaling events	3	190	12.5	4.15001	0.0344428	1	0.307222	1	STAT3; SRC; FOS;
Cyclin E associated events during G1/S transition	2	78	8.33333	6.75002	0.0351322	1	0.310056	1	RB1; CCNE1;
Signaling by PDGF	2	78	8.33333	6.75002	0.0351322	1	0.310056	1	MDM2; SRC;
ADP signalling through P2Y purinoceptor 1	1	10	4.16667	26.433	0.0375337	1	0.322001	1	SRC;
GRB2:SOS provides linkage to MAPK signaling for Intergrins	1	10	4.16667	26.433	0.0375337	1	0.322001	1	SRC;
p130Cas linkage to MAPK signaling for integrins	1	10	4.16667	26.433	0.0375337	1	0.322001	1	SRC;
APC/C-mediated degradation of cell cycle proteins	2	81	8.33333	6.50005	0.037644	1	0.322001	1	PLK1; AURKA;
Regulation of mitotic cell cycle	2	81	8.33333	6.50005	0.037644	1	0.322001	1	PLK1; AURKA;
Validated targets of C-MYC transcriptional activation	2	81	8.33333	6.50005	0.037644	1	0.322001	1	TP53; CDK4;
Wnt signaling network	3	200	12.5	3.94252	0.0392192	1	0.333763	1	CCND1; CDKN2A; MMP2;
C-MYB transcription factor network	2	84	8.33333	6.26793	0.0402236	1	0.340573	1	CCND1; CDKN2A;
Unwinding of DNA	1	11	4.16667	24.0322	0.0412119	1	0.343707	1	MCM5;
Signal regulatory protein (SIRP) family interactions	1	11	4.16667	24.0322	0.0412119	1	0.343707	1	SRC;
Signaling mediated by p38-gamma and p38-delta	1	11	4.16667	24.0322	0.0412119	1	0.343707	1	CCND1;
Glypican 3 network	3	206	12.5	3.8277	0.0422417	1	0.350543	1	CCND1; CDKN2A; MMP2;
Syndecan-4-mediated signaling events	3	209	12.5	3.77276	0.0437966	1	0.361647	1	CCND1; CDKN2A; MMP2;
Signaling by FGFR	2	95	8.33333	5.54225	0.0502341	1	0.410738	1	MDM2; SRC;
Role of Calcineurin-dependent NFAT signaling in lymphocytes	2	95	8.33333	5.54225	0.0502341	1	0.410738	1	CDK4; FOS;
G2/M Transition	2	96	8.33333	5.48452	0.0511853	1	0.416329	1	PLK1; CCNB2;
Atypical NF-kappaB pathway	1	14	4.16667	18.8861	0.0521659	1	0.416329	1	SRC;
Regulation of Insulin-like Growth Factor (IGF) Activity by Insulin-like Growth Factor Binding Proteins (IGFBPs)	1	14	4.16667	18.8861	0.0521659	1	0.416329	1	MMP2;
Cyclin A/B1 associated events during G2/M transition	1	14	4.16667	18.8861	0.0521659	1	0.416329	1	CCNB2;
ID	1	14	4.16667	18.8861	0.0521659	1	0.416329	1	RB1;
Signaling by EGFR	2	98	8.33333	5.3726	0.0531075	1	0.419826	1	MDM2; SRC;
Interferon Signaling	2	98	8.33333	5.3726	0.0531075	1	0.419826	1	SRC; CD44;
Mitotic G2-G2/M phases	2	99	8.33333	5.31834	0.0540783	1	0.425484	1	PLK1; CCNB2;
Sumoylation by RanBP2 regulates transcriptional repression	1	15	4.16667	17.6279	0.0557905	1	0.434853	1	MDM2;
Netrin mediated repulsion signals	1	15	4.16667	17.6279	0.0557905	1	0.434853	1	SRC;
Spry regulation of FGF signaling	1	16	4.16667	16.5268	0.0594018	1	0.458714	1	SRC;
Signal amplification	1	16	4.16667	16.5268	0.0594018	1	0.458714	1	SRC;
Syndecan-3-mediated signaling events	1	17	4.16667	15.5552	0.0629999	1	0.477654	1	SRC;
Negative regulation of FGFR signaling	1	17	4.16667	15.5552	0.0629999	1	0.477654	1	SRC;
Thrombin signalling through proteinase activated receptors (PARs)	1	17	4.16667	15.5552	0.0629999	1	0.477654	1	SRC;
Activation of BH3-only proteins	1	17	4.16667	15.5552	0.0629999	1	0.477654	1	TP53;
Phosphorylation of the APC/C	1	18	4.16667	14.6915	0.0665848	1	0.498042	1	PLK1;
Mitotic Telophase /Cytokinesis	1	18	4.16667	14.6915	0.0665848	1	0.498042	1	PLK1;
Polo-like kinase mediated events	1	18	4.16667	14.6915	0.0665848	1	0.498042	1	PLK1;
EPHA2 forward signaling	1	19	4.16667	13.9187	0.0701565	1	0.522416	1	SRC;
Integrin alphaIIb beta3 signaling	1	20	4.16667	13.2231	0.0737152	1	0.544057	1	SRC;
Phosphorylation of Emi1	1	20	4.16667	13.2231	0.0737152	1	0.544057	1	PLK1;
PDGFR-alpha signaling pathway	1	21	4.16667	12.5937	0.0772608	1	0.550731	1	FOS;
E-cadherin signaling in keratinocytes	1	21	4.16667	12.5937	0.0772608	1	0.550731	1	SRC;
Signalling to RAS	1	21	4.16667	12.5937	0.0772608	1	0.550731	1	SRC;
MAPK targets/ Nuclear events mediated by MAP kinases	1	21	4.16667	12.5937	0.0772608	1	0.550731	1	FOS;
G0 and Early G1	1	21	4.16667	12.5937	0.0772608	1	0.550731	1	CDC6;
Trafficking of AMPA receptors	1	21	4.16667	12.5937	0.0772608	1	0.550731	1	MDM2;
Glutamate Binding, Activation of AMPA Receptors and Synaptic Plasticity	1	21	4.16667	12.5937	0.0772608	1	0.550731	1	MDM2;
PIP3 activates AKT signaling	1	21	4.16667	12.5937	0.0772608	1	0.550731	1	MDM2;
Sema4D induced cell migration and growth-cone collapse	1	22	4.16667	12.0216	0.0807933	1	0.571031	1	ERBB2;
Mitotic Metaphase/Anaphase Transition	1	22	4.16667	12.0216	0.0807933	1	0.571031	1	PLK1;
TCR signaling in na&#xef;ve CD8+ T cells	2	127	8.33333	4.14589	0.0836625	1	0.588814	1	SRC; FOS;
FAS (CD95) signaling pathway	2	130	8.33333	4.05022	0.0870803	1	0.610294	1	SRC; RB1;
TCR signaling in na&#xef;ve CD4+ T cells	2	133	8.33333	3.95887	0.090541	1	0.631892	1	SRC; FOS;
S1P2 pathway	1	26	4.16667	10.1728	0.0947945	1	0.656088	1	FOS;
IL27-mediated signaling events	1	26	4.16667	10.1728	0.0947945	1	0.656088	1	STAT3;
Sema4D in semaphorin signaling	1	27	4.16667	9.79616	0.0982627	1	0.674495	1	ERBB2;
PI-3K cascade	1	27	4.16667	9.79616	0.0982627	1	0.674495	1	MDM2;
Calcium signaling in the CD4+ TCR pathway	1	29	4.16667	9.1208	0.105161	1	0.713043	1	FOS;
Platelet Aggregation (Plug Formation)	1	29	4.16667	9.1208	0.105161	1	0.713043	1	SRC;
VEGFR1 specific signals	1	29	4.16667	9.1208	0.105161	1	0.713043	1	VEGFA;
MAP kinase activation in TLR cascade	1	30	4.16667	8.81687	0.108591	1	0.72452	1	FOS;
Ephrin B reverse signaling	1	30	4.16667	8.81687	0.108591	1	0.72452	1	SRC;
PI3K/AKT activation	1	30	4.16667	8.81687	0.108591	1	0.72452	1	MDM2;
Signalling to ERKs	1	30	4.16667	8.81687	0.108591	1	0.72452	1	SRC;
EPHA forward signaling	1	31	4.16667	8.53255	0.112009	1	0.73846	1	SRC;
DNA strand elongation	1	31	4.16667	8.53255	0.112009	1	0.73846	1	MCM5;
Intrinsic Pathway for Apoptosis	1	31	4.16667	8.53255	0.112009	1	0.73846	1	TP53;
Netrin-mediated signaling events	1	32	4.16667	8.26599	0.115414	1	0.754941	1	SRC;
Recycling pathway of L1	1	32	4.16667	8.26599	0.115414	1	0.754941	1	SRC;
Alpha-synuclein signaling	1	33	4.16667	8.01558	0.118806	1	0.771084	1	SRC;
Alpha4 beta1 integrin signaling events	1	33	4.16667	8.01558	0.118806	1	0.771084	1	SRC;
Apoptosis	2	158	8.33333	3.3325	0.120871	1	0.781444	1	TP53; CCND1;
Trk receptor signaling mediated by the MAPK pathway	1	34	4.16667	7.7799	0.122186	1	0.786897	1	FOS;
a6b1 and a6b4 Integrin signaling	1	35	4.16667	7.55768	0.125554	1	0.802389	1	ERBB2;
Canonical NF-kappaB pathway	1	35	4.16667	7.55768	0.125554	1	0.802389	1	SRC;
CXCR3-mediated signaling events	1	37	4.16667	7.14927	0.132252	1	0.841969	1	SRC;
Regulation of IFNA signaling	1	38	4.16667	6.96118	0.135582	1	0.859891	1	SRC;
TNF alpha/NF-kB	2	171	8.33333	3.07917	0.137544	1	0.869031	1	SRC; MCM5;
EPHB forward signaling	1	40	4.16667	6.61321	0.142207	1	0.895097	1	SRC;
Aurora B signaling	1	41	4.16667	6.45195	0.145501	1	0.912387	1	AURKA;
Meiotic Recombination	1	42	4.16667	6.29837	0.148782	1	0.922562	1	CDK4;
Ras signaling in the CD4+ TCR pathway	1	42	4.16667	6.29837	0.148782	1	0.922562	1	FOS;
JNK signaling in the CD4+ TCR pathway	1	42	4.16667	6.29837	0.148782	1	0.922562	1	FOS;
EphrinA-EPHA pathway	1	43	4.16667	6.15193	0.152052	1	0.935878	1	SRC;
Beta3 integrin cell surface interactions	1	43	4.16667	6.15193	0.152052	1	0.935878	1	VEGFA;
FOXA1 transcription factor network	1	44	4.16667	6.01214	0.15531	1	0.952415	1	FOS;
Netrin-1 signaling	1	45	4.16667	5.87857	0.158556	1	0.968757	1	SRC;
Interferon gamma signaling	1	47	4.16667	5.62847	0.165011	1	1	1	CD44;
Cytokine Signaling in Immune system	2	193	8.33333	2.7282	0.166854	1	1	1	SRC; CD44;
Ceramide signaling pathway	1	49	4.16667	5.39878	0.171419	1	1	1	RB1;
TRAF6 Mediated Induction of proinflammatory cytokines	1	50	4.16667	5.29083	0.174605	1	1	1	FOS;
Signaling mediated by p38-alpha and p38-beta	1	50	4.16667	5.29083	0.174605	1	1	1	TP53;
Angiopoietin receptor Tie2-mediated signaling	1	50	4.16667	5.29083	0.174605	1	1	1	MMP2;
Signaling events mediated by Stem cell factor receptor (c-Kit)	1	52	4.16667	5.08737	0.180943	1	1	1	STAT3;
KitReceptor	1	54	4.16667	4.89899	0.187234	1	1	1	SRC;
Thromboxane A2 receptor signaling	1	54	4.16667	4.89899	0.187234	1	1	1	SRC;
NFkB and MAP kinases activation mediated by TLR4 signaling repertoire	1	54	4.16667	4.89899	0.187234	1	1	1	FOS;
TRIF mediated TLR3 signaling	1	56	4.16667	4.72406	0.193478	1	1	1	FOS;
Toll Like Receptor 3 (TLR3) Cascade	1	56	4.16667	4.72406	0.193478	1	1	1	FOS;
NCAM signaling for neurite out-growth	1	57	4.16667	4.64119	0.196583	1	1	1	SRC;
NOTCH	1	57	4.16667	4.64119	0.196583	1	1	1	STAT3;
Endogenous TLR signaling	1	57	4.16667	4.64119	0.196583	1	1	1	SRC;
MyD88-independent cascade initiated on plasma membrane	1	58	4.16667	4.56118	0.199677	1	1	1	FOS;
CD40/CD40L signaling	1	58	4.16667	4.56118	0.199677	1	1	1	SRC;
TRAF6 mediated induction of NFkB and MAP kinases upon TLR7/8 or 9 activation	1	59	4.16667	4.48389	0.202759	1	1	1	FOS;
MyD88 cascade initiated on plasma membrane	1	59	4.16667	4.48389	0.202759	1	1	1	FOS;
Axon guidance	2	219	8.33333	2.40431	0.202811	1	1	1	SRC; ERBB2;
MyD88 dependent cascade initiated on endosome	1	60	4.16667	4.40917	0.20583	1	1	1	FOS;
EphrinB-EPHB pathway	1	60	4.16667	4.40917	0.20583	1	1	1	SRC;
Toll Like Receptor 5 (TLR5) Cascade	1	60	4.16667	4.40917	0.20583	1	1	1	FOS;
Toll Like Receptor 10 (TLR10) Cascade	1	60	4.16667	4.40917	0.20583	1	1	1	FOS;
Loss of proteins required for interphase microtubule organizationÃÂ from the centrosome	1	61	4.16667	4.3369	0.208889	1	1	1	PLK1;
Loss of Nlp from mitotic centrosomes	1	61	4.16667	4.3369	0.208889	1	1	1	PLK1;
Fc-epsilon receptor I signaling in mast cells	1	61	4.16667	4.3369	0.208889	1	1	1	FOS;
Mitotic Prophase	1	62	4.16667	4.26696	0.211937	1	1	1	PLK1;
Golgi Cisternae Pericentriolar Stack Reorganization	1	62	4.16667	4.26696	0.211937	1	1	1	PLK1;
Toll Like Receptor 7/8 (TLR7/8) Cascade	1	62	4.16667	4.26696	0.211937	1	1	1	FOS;
MyD88:Mal cascade initiated on plasma membrane	1	62	4.16667	4.26696	0.211937	1	1	1	FOS;
Toll Like Receptor TLR6:TLR2 Cascade	1	64	4.16667	4.13364	0.218	1	1	1	FOS;
Toll Like Receptor TLR1:TLR2 Cascade	1	64	4.16667	4.13364	0.218	1	1	1	FOS;
Semaphorin interactions	1	64	4.16667	4.13364	0.218	1	1	1	ERBB2;
Validated nuclear estrogen receptor alpha network	1	64	4.16667	4.13364	0.218	1	1	1	CCND1;
Toll Like Receptor 2 (TLR2) Cascade	1	65	4.16667	4.07006	0.221014	1	1	1	FOS;
Toll Like Receptor 9 (TLR9) Cascade	1	65	4.16667	4.07006	0.221014	1	1	1	FOS;
Downstream signaling in na&#xef;ve CD8+ T cells	1	65	4.16667	4.07006	0.221014	1	1	1	FOS;
Regulation of activated PAK-2p34 by proteasome mediated degradation	1	66	4.16667	4.0084	0.224017	1	1	1	CCND1;
CDK-mediated phosphorylation and removal of Cdc6	1	66	4.16667	4.0084	0.224017	1	1	1	CDC6;
Downstream signaling of activated FGFR	1	66	4.16667	4.0084	0.224017	1	1	1	MDM2;
Developmental Biology	3	432	12.5	1.82529	0.225525	1	1	1	CDK4; SRC; ERBB2;
BCR signaling pathway	1	67	4.16667	3.94858	0.22701	1	1	1	FOS;
IL2 signaling events mediated by PI3K	1	67	4.16667	3.94858	0.22701	1	1	1	SRC;
Autodegradation of the E3 ubiquitin ligase COP1	1	68	4.16667	3.89052	0.229991	1	1	1	TP53;
Transcriptional Regulation of White Adipocyte Differentiation	1	69	4.16667	3.83414	0.232961	1	1	1	CDK4;
Signaling events regulated by Ret tyrosine kinase	1	69	4.16667	3.83414	0.232961	1	1	1	SRC;
Recruitment of mitotic centrosome proteins and complexes	1	70	4.16667	3.77938	0.23592	1	1	1	PLK1;
Centrosome maturation	1	70	4.16667	3.77938	0.23592	1	1	1	PLK1;
Meiosis	1	72	4.16667	3.67441	0.241806	1	1	1	CDK4;
Activation of APC/C and APC/C:Cdc20 mediated degradation of mitotic proteins	1	72	4.16667	3.67441	0.241806	1	1	1	PLK1;
Activated TLR4 signalling	1	72	4.16667	3.67441	0.241806	1	1	1	FOS;
Integrin cell surface interactions	1	72	4.16667	3.67441	0.241806	1	1	1	SRC;
CDT1 association with the CDC6:ORC:origin complex	1	74	4.16667	3.57512	0.247648	1	1	1	CDC6;
Regulation of Apoptosis	1	75	4.16667	3.52745	0.250553	1	1	1	CCND1;
Toll Like Receptor 4 (TLR4) Cascade	1	76	4.16667	3.48105	0.253447	1	1	1	FOS;
Interferon alpha/beta signaling	1	77	4.16667	3.43584	0.25633	1	1	1	SRC;
Regulation of APC/C activators between G1/S and early anaphase	1	78	4.16667	3.3918	0.259203	1	1	1	PLK1;
L1CAM interactions	1	79	4.16667	3.34887	0.262065	1	1	1	SRC;
FOXA transcription factor networks	1	81	4.16667	3.26619	0.267757	1	1	1	FOS;
Membrane Trafficking	1	84	4.16667	3.14956	0.276217	1	1	1	SRC;
Neurotransmitter Receptor Binding And Downstream Transmission In The Postsynaptic Cell	1	89	4.16667	2.97264	0.290109	1	1	1	MDM2;
Toll Receptor Cascades	1	90	4.16667	2.93961	0.292856	1	1	1	FOS;
Mitotic Prometaphase	1	99	4.16667	2.6724	0.31713	1	1	1	PLK1;
Immune System	3	522	12.5	1.51059	0.320767	1	1	1	SRC; FOS; CD44;
Cell-Cell communication	1	117	4.16667	2.2613	0.363303	1	1	1	SRC;
Factors involved in megakaryocyte development and platelet production	1	119	4.16667	2.2233	0.368244	1	1	1	TP53;
Transmission across Chemical Synapses	1	121	4.16667	2.18655	0.373149	1	1	1	MDM2;
Platelet activation, signaling and aggregation	1	138	4.16667	1.91721	0.413392	1	1	1	SRC;
Hemostasis	2	375	8.33333	1.40415	0.423529	1	1	1	TP53; SRC;
M Phase	1	158	4.16667	1.67454	0.45757	1	1	1	PLK1;
Innate Immune System	1	183	4.16667	1.44579	0.50832	1	1	1	FOS;
Epithelial-to-mesenchymal transition	1	185	4.16667	1.43016	0.512178	1	1	1	MMP2;
Neuronal System	1	188	4.16667	1.40734	0.517909	1	1	1	MDM2;
Diabetes pathways	1	216	4.16667	1.22492	0.568382	1	1	1	MMP2;
Mesenchymal-to-epithelial transition	1	223	4.16667	1.18647	0.580185	1	1	1	ERBB2;
Signal Transduction	3	1208	12.5	0.652762	0.86698	1	1	1	STAT3; MDM2; SRC;
